# Supplementary material for: Potential Impact of Microbial Dysbiosis and Tryptophan Metabolites in Advanced Stages of Colorectal Cancer
Source: Biomedicines. 2025 Dec 22;14(1):26. doi: 10.3390/biomedicines14010026 (PMC12838134; doi:10.3390/biomedicines14010026)
Supplement: Supplementary file 1 [file biomedicines-14-00026-s001.zip]

Archive with 6 entries (6 files):
- TableS2.xlsx
- TableS3.xlsx
- TableS4.xlsx
- TableS6.ods
- Table S7.ods
- TableS1.xlsx
