# Supplementary material for: Potential Impact of Microbial Dysbiosis and Tryptophan Metabolites in Advanced Stages of Colorectal Cancer
Source: Biomedicines. 2025 Dec 22;14(1):26. doi: 10.3390/biomedicines14010026 (PMC12838134; doi:10.3390/biomedicines14010026)
Supplement: Supplementary file 1 [file biomedicines-14-00026-s001.zip › TableS2.xlsx]

## Sheet: Serum
	Table S2. A: The Annotated Metabolites Identified in serum of stage 2 CRC patients and controls
Metabolite name	m/z	RT (min)		[M-H]	Met N°	KEGG	HMDB	Pathway	Confidence a: Accurate Mass (MS) b: Retention Time on ZIC-pHILIC column similarity with a standard c: consistant MS/MS spectrum similarity with a standard d: MS2 spectrum similarity with HMDB e: MS2 spectrum similarity with Metlin	Annotations	Log2FC Cancer stage2/controls	adjusted p value	S10_CONT	S109_CONT	S129_CANC2	S87_CONT	S65_CONT	S119_CANC2	S22_CONT	S51_CANC2	S82_CANC2	S53_CANC2	S114_CONT	S70_CANC2	S76_CONT	S90_CONT	S63_CANC2	S106_CONT	S28_CONT	S9_CONT	S113_CONT	S11_CONT	S12_CONT	S60_CANC2	S62_CONT	S7_CONT	S91_CONT	S81_CANC2	S64_CONT	S21_CONT	S112_CONT	S39_CANC2
M155T594	154.998593865	9.9	[M-H]-	156.00587	1211	unknown	HMDB0004812	Microbial Metabolism	a, b, c, d, e	2,5-Furandicarboxylic acid	-2.2914	0.0155498	1.04616e+07	1.67221e+07	446648	2.31565e+07	5.53074e+07	467608	9.80414e+07	2.12555e+06	2.7564e+06	2.07998e+07	3.51353e+06	2.76997e+06	8.39947e+06	1.22812e+06	61041	309728	0	8.3355e+06	1.0754e+07	7.55823e+06	1.66094e+07	0	3.77491e+07	67551.6	3.63183e+06	250196	4.15808e+06	464787	6.06071e+07	6.8091e+06
M177T105	177.10213	1.75	[M-H]+	176.09496		D03596	HMDB0001046	drug	a, b, d	Cotinine	2.28732	0.00581487	3.54694e+08	8.67212e+08	0	0	0	0	9.89988e+08	3.94434e+08	0	0	2.36279e+08	0	0	0	0	1.2837e+09	0	1.41786e+07	0	1.13104e+07	9.45113e+06	0	0	0	0	0	0	0	0	0
M224T82	224.161835	1.35	[M-H]2-	446.33969		unknown	HMDB0012557	phenol lipids	a, b, d	13 carboxygamma tocopherol	-2.10746	0.000256057	8.06438e+07	4.42741e+07	3.18807e+07	8.13929e+07	1.05742e+08	5.18185e+06	7.74867e+06	3.33195e+07	7.76705e+06	4.00544e+07	8.97647e+07	4.18444e+07	4.37381e+07	1.36235e+08	5.45874e+07	6.08128e+07	7.29168e+07	6.64601e+07	6.80822e+07	1.30043e+08	1.44744e+08	1.59681e+07	7.87606e+07	1.32924e+08	1.9704e+08	3.00666e+06	1.27368e+08	1.26691e+08	8.42033e+07	3.03658e+07
M264T538	264.11902601	8.97	[M-H]+	265.12903		unknown		peptides	a, b, d	Ser-Gly-Thr/Ala-ser-ser/Thr-ser-Gly	2.06743	0.00581487	1.1338e+06	6.97252e+06	5.21073e+07	2.22488e+06	1.76198e+06	9.41105e+06	3.95045e+07	4.39051e+06	1.31916e+08	4.567e+07	4.59124e+06	1.77874e+07	1.19766e+07	1.47251e+06	1.69876e+06	1.30161e+07	3.19685e+06	5.0923e+06	1.12568e+07	9.17828e+06	8.32101e+06	1.57824e+07	969688	3.85914e+06	4.40233e+06	7.12962e+06	5.62635e+06	1.27689e+06	1.5698e+06	6.94961e+07
M295T81	295.227863865	1.35	[M-H]-	296.23514	360	C14762	HMDB0301803	Linoleic acid metabolism	a, b, c, d, e	(9Z,11E)-(13S)-13-Hydroxyoctadeca-9,11-dienoic acid	-2.16599	0.0228263	4.00803e+08	1.70231e+08	1.57874e+08	1.93125e+08	3.24613e+08	1.11616e+08	4.63235e+07	1.20668e+08	3.47966e+07	1.31379e+08	1.7089e+08	1.04467e+08	1.25694e+08	1.14254e+09	1.37749e+08	8.85565e+07	1.75149e+08	1.45929e+08	2.34969e+08	1.91772e+08	5.10987e+08	1.78683e+08	1.76573e+08	2.40262e+08	6.91673e+08	1.79474e+08	9.99514e+08	2.75152e+08	3.1173e+08	1.86685e+08
M311T678	311.00137	11.3	[M-H]-	312.02244		C05695	HMDB0010716	selenocompound metabolism	a, b	gamma-glutamyl-Se-methylselenocysteine	-2.2428	0.00595136	2.28147e+07	1.61992e+07	9.74387e+06	8.22482e+06	7.41801e+06	9.59768e+06	1.25991e+07	5.97897e+06	2.96364e+06	7.78797e+06	4.66339e+06	629680	1.54109e+07	9.24918e+06	3.23857e+06	1.75732e+06	1.65966e+07	8.55929e+06	3.13979e+07	2.02954e+07	1.10715e+07	1.95174e+06	1.43575e+07	1.81475e+07	7.12519e+06	1.53471e+07	1.57287e+07	2.03398e+07	1.57417e+07	6.40642e+06
M407T95	407.280293865	1.58	[M-H]-	408.28757	89	C00695	HMDB0000619	Primary bile acid biosynthesis	a, b, c, d, e	Cholic acid	-2.60639	0.00955513	2.66065e+07	1.22846e+07	9.58937e+06	8.32102e+06	6.72996e+06	8.03771e+07	6.70371e+06	5.70728e+06	1.41805e+06	1.42872e+07	3.62631e+07	4.20011e+06	6.22954e+06	1.85921e+07	8.73085e+06	1.11498e+06	1.29042e+06	1.01911e+07	2.08659e+07	1.12472e+07	1.44568e+07	6.11297e+06	4.71407e+06	1.4989e+07	7.73062e+06	1.12017e+07	5.3488e+07	1.65835e+07	8.00572e+07	4.45666e+07

## Sheet: Urines
	Table S2. B: The Annotated Metabolites Identified in urine of stage 2 CRC patients and controls
Metabolite name	m/z	RT (min)		[M-H]	Met N°	KEGG	HMDB	Pathway	Confidence a: Accurate Mass (MS) b: Retention Time on ZIC-pHILIC column similarity with a standard c: consistant MS/MS spectrum similarity with a standard d: MS2 spectrum similarity with HMDB e: MS2 spectrum similarity with Metlin	Annotations	Log2FC Cancer stage2/controls	adjusted p value	U10_CONT	U109_CONT	U129_CANC2	U87_CONT	U65_CONT	U119_CANC2	U22_CONT	U51_CANC2	U82_CANC2	U53_CANC2	U114_CONT	U70_CANC2	U76_CONT	U90_CONT	U63_CANC2	U106_CONT	U28_CONT	U9_CONT	U113_CONT	U11_CONT	U12_CONT	U60_CANC2	U62_CONT	U7_CONT	U91_CONT	U81_CANC2	U64_CONT	U21_CONT	U112_CONT	U39_CANC2
M149T608	149.00916	10.1	[M-H]-	150.01643	542	C00898	HMDB0000956	Glyoxylate and dicarboxylate metabolism	a, b, c, d, e	L-Tartaric acid	-4.53421	0.00867027	3.71232e+07	2.16968e+07	7.56417e+07	1.97998e+07	4.71178e+09	4.94479e+07	3.87731e+08	1.02568e+10	1.37014e+08	1.95202e+10	2.34353e+10	1.95187e+08	1.10193e+08	2.00212e+08	8.64883e+07	3.41502e+08	2.70843e+07	1.48928e+08	1.46014e+08	3.09621e+08	2.53458e+07	1.04053e+08	2.53949e+09	7.65169e+08	4.86554e+07	7.5773e+07	7.90407e+08	3.6519e+07	2.17355e+09	3.55942e+09
M178T142	178.05019	2.2	[M-H]-	179.05824	117	C01586	HMDB0000714	Phenylalanine metabolism	a, b, c	3-succinoylpyridine/Hippuric acid	-2.01373	0.0418022	1.15149e+11	1.32619e+11	3.26853e+11	1.5702e+11	2.82616e+11	8.62001e+10	3.54219e+11	1.11912e+11	7.92466e+10	1.70017e+11	2.01852e+11	2.20298e+11	1.6774e+11	1.84398e+11	5.29156e+07	1.87716e+11	4.13641e+10	9.99041e+10	8.06459e+10	5.47447e+11	4.43919e+11	1.2979e+11	3.18237e+11	1.3752e+11	3.89131e+11	1.88741e+11	3.71139e+10	2.38719e+11	2.88482e+11	1.18001e+11
M179T95	179.07059	1.6	[M-H]-	180.07864	783	C00246		Fatty acids	a, b, c, d, e	4-Phenoxybutyric acid/butanoic acid	-2.4893	0.0110684	692021	2.01163e+07	2.80333e+07	691569	8.69377e+06	3.50632e+06	6.36376e+07	5.93632e+06	1.88923e+07	1.1356e+06	1.26022e+07	3.90673e+06	2.87974e+06	2.85169e+07	449259	2.64408e+07	8.64654e+06	5.45914e+07	2.64586e+07	4.72245e+07	1.16094e+07	1.20097e+06	1.18541e+06	2.11881e+07	9.13023e+06	3.05716e+07	431489	4.91198e+07	1.82526e+07	2.64975e+07
M184T103	184.03777	1.7	[M-Cl]-	149.07014	568	C08434		purines and purine derivatives	a, b, c, d, e	N6-Methyladenine	-2.89016	0.0190645	0	9.0796e+06	0	1.38903e+08	0	8.27341e+06	1.68835e+07	0	0	0	0	0	1.27975e+07	0	0	0	0	1.88474e+08	0	0	0	1.51101e+08	0	0	0	0	0	0	0	3.03115e+06
M190T463	190.0382	7.7	[M-Cl]-	155.06947		C00135		Histidine metabolism	a, b, d	L-Histidine	-2.51248	0.0314886	9.92884e+06	2.74079e+07	4.97567e+07	1.67645e+07	2.12907e+07	253197	2.55638e+07	1.28788e+08	7.64028e+07	8.33911e+06	5.39515e+07	1.71067e+07	3.10051e+07	1.72197e+07	2.94814e+07	8.39465e+07	1.04344e+07	1.53039e+07	1.14623e+07	7.61975e+07	1.59115e+07	8.15283e+06	6.03265e+06	2.38027e+07	2.72179e+07	1.82673e+07	1.89762e+07	1.02335e+07	1.06077e+07	1.19571e+07
M195T524	195.05012	8.7	[M-H]-	196.05833		C00880/C00257		Pentose phosphate pathway	a, b, d	Galactonic acid/Gluconic acid	2.62997	0.0375737	8.15555e+09	6.19163e+09	2.81638e+07	1.36541e+10	1.74528e+10	3.5577e+09	4.93503e+09	1.65905e+10	2.01733e+07	7.53205e+09	9.0724e+09	8.58173e+09	9.07444e+09	1.01946e+10	1.49807e+10	3.32759e+07	6.31653e+09	1.02381e+10	3.58212e+09	1.0764e+08	9.50382e+09	1.60325e+10	1.23118e+10	6.12743e+09	6.6564e+09	1.10121e+10	5.10955e+09	1.01164e+10	1.24525e+10	8.98531e+09
M204T192	204.06661	3.2	[M-H]-	205.07389	212/221	C05660/C02043		Tryptamine	a, b, c, d, e	5-Methoxyindoleacetate/ Indolelactate	-2.47061	0.0243314	9.51262e+08	2.25289e+08	5.42502e+08	9.30163e+08	2.86359e+08	4.32582e+08	6.85896e+08	8.2655e+07	5.07006e+08	4.56488e+09	3.13859e+08	2.36447e+08	1.19198e+09	8.43629e+08	4.23677e+08	1.13204e+09	1.3699e+09	3.60271e+08	3.6254e+08	7.68493e+06	3.51582e+08	9.35745e+08	3.98974e+08	2.6738e+08	4.90834e+08	1.3551e+09	2.89151e+08	4.49694e+08	6.8088e+08	1.39395e+09
M204T455	203.99495	7.6	[M-2Cl]2-	167.02185	81	C03722		Tryptophan metabolism	a, b, c, d	Quinolinate	-2.3459	0.049225	1.17381e+07	1.31428e+08	2.66118e+08	5.86158e+07	5.84395e+07	849747	1.11592e+08	5.33585e+07	3.2063e+08	0	1.96676e+08	5.17229e+07	1.20839e+08	2.95597e+07	41831.5	2.31957e+08	6.215e+06	2.00709e+08	1.83038e+07	1.65296e+08	6.36101e+06	3.11582e+06	3.43021e+08	1.34347e+08	8.20138e+07	1.90927e+06	2.26654e+07	4.32413e+07	9.83063e+06	2.70077e+07
M204T455	204.05398	7.7	[M-Cl]-	169.0851	1072	unknown		Histidine metabolism	a, b, c	Methyl-DL-histidine	-2.43774	0.0302439	3.67624e+06	4.43894e+07	5.05834e+07	4.18605e+07	379115	0	2.24291e+08	493889	3.12501e+07	5.6563e+07	8.30897e+07	1.63448e+07	4.16947e+07	2.55041e+08	7.99724e+07	8.03131e+06	1.60923e+07	1.06849e+08	8.46439e+07	2.63341e+06	1.25368e+07	72180.9	4.03828e+07	3.35249e+07	6.69871e+07	5.18136e+06	920608	1.21645e+06	4.43809e+06	9.90338e+07
M213T604	213.00518	10.1	[M-Cl]-	176.03208	760	C02670		sucrose/Ascorbate and Aldarate metabolism	a, b, c, d	D-Glucuronolactone	-2.47751	0.0470184	3.32288e+06	1.02149e+07	2.35345e+07	2.56971e+07	3.30788e+07	2.7747e+06	679181	84296.4	457741	0	8.37325e+07	2.84048e+06	111065	104603	2.97415e+06	1.59535e+06	372080	2.17697e+06	7.51049e+06	6.26299e+06	0	0	47871.8	2.93916e+07	0	175749	1.46155e+07	3.57191e+07	1.28394e+08	3.12059e+07
M225T506	225.03592	8.4	[M-Cl]-	189.06372	898	C00624		Glutamate / Arginine biosynthesis	a, b, c, d	N-Acetyl-L-glutamic acid	-2.55397	0.0104359	2.26428e+06	1.1686e+07	6.22149e+06	3.08226e+06	0	0	7.04436e+06	1.89672e+07	1.86311e+07	0	1.7371e+07	225418	1.11844e+07	2.53802e+07	1.37308e+07	3.13806e+07	1.03151e+07	2.08585e+07	4.8552e+06	6.36672e+06	1.72831e+06	260336	210140	3.40194e+07	3.03201e+07	2.31662e+07	0	278651	6.8624e+06	1.03671e+07
M251T506	251.09109	8.4	[M-Cl]-	216.12224	1177	unknown		Aginine and Proline metabolism	a, b, c, d	N-acetyl-L-arginine	-2.74523	0.0237887	1.54788e+07	5.30908e+07	2.45776e+07	1.2221e+06	4.61497e+06	0	5.60961e+06	4.32039e+07	3.10946e+07	0	1.11941e+07	1.50018e+06	3.55524e+07	3.43591e+07	5.58892e+07	1.98598e+07	1.23958e+07	2.68679e+07	2.29214e+07	4.04194e+07	1.9436e+07	0	2.98256e+07	4.48537e+07	3.30255e+07	3.84802e+07	57795.7	1.63608e+07	2.70539e+07	4.08319e+06
M252T448	252.07544	7.5	[M-H]-	253.08112	751	C05926		folate biosynthesis	a, b, c, d, e	D-(+)-Neopterin	-2.60567	0.00466626	4.36572e+07	5.97934e+07	2.0551e+07	1.95424e+06	5.53235e+06	0	8.72728e+06	3.23078e+07	3.29172e+07	0	830820	55137.8	4.30155e+07	1.66508e+07	2.28182e+07	1.3339e+07	6.29881e+06	2.28795e+07	1.14138e+07	2.28496e+06	5.7424e+06	1.41514e+06	872052	5.30963e+07	3.3718e+07	2.54798e+07	114160	1.3625e+07	2.13868e+06	3.31573e+06
M259T96	259.02823	1.6	[M-H]-	260.03549		unknown		benzenoids	a, d	{[3-(2-hydroxy-4-methoxyphenyl)prop-2-en-1-yl]oxy}sulfonic acid ou [1-(4-methoxyphenyl)-3-oxopropan-2-yl]oxy}sulfonic acid	-3.43279	0.000277128	1.24565e+06	6.71559e+06	5.34158e+06	2.97003e+07	9.73553e+06	1.5313e+06	1.34703e+07	1.55958e+07	2.10368e+06	1.00413e+07	1.17856e+07	6.32078e+06	2.99012e+06	1.36545e+07	663998	8.98139e+06	3.15676e+06	1.4369e+07	6.38482e+06	9.89156e+06	5.39921e+06	1.13463e+07	3.01509e+06	9.25874e+06	2.1738e+07	3.16154e+06	5.20459e+06	1.78007e+07	1.85152e+07	2.39692e+07
M287T280	287.05471	4.7	[M-Cl]-	252.08585	146	C05512		Purine metabolism	a, b, c, d, e	Deoxyinosine	-2.53673	0.0477285	915399	4.30264e+07	1.27466e+08	6.14745e+07	1.21947e+08	535883	8.36912e+07	6.65568e+07	3.18854e+08	2.90615e+06	1.84432e+08	2.04202e+07	3.4031e+07	6.45525e+06	690304	7.3218e+07	720982	3.00023e+07	2.24271e+06	4.48717e+08	2.52425e+07	1.10776e+06	5.90199e+08	3.97066e+07	2.02208e+07	2.20125e+06	64781.7	1.03767e+06	6.7729e+06	4.23109e+06
M301T146	301.0777	2.3	[M-Cl]-	264.11122	1122	C04148		Phenylalanine metabolism	a, b, c	Phenylacetyl-L-glutamine	-2.15664	0.0148288	2.25681e+07	8.93521e+07	1.32605e+07	4.43555e+08	1.697e+08	5.03207e+07	0	2.04868e+08	7.38071e+07	6.16128e+07	1.833e+08	4.8584e+07	7.75673e+07	9.53161e+07	1.54243e+07	2.82003e+08	7.37346e+07	1.66713e+07	1.55378e+08	7.07863e+07	1.12587e+07	2.18827e+08	3.49825e+08	1.07415e+08	1.07033e+08	2.73927e+07	4.92241e+07	4.60887e+07	8.54375e+07	3.14868e+06

## Sheet: Fecal Water
	Table S2. C: The Annotated Metabolites Identified in fecal water of stage 2 CRC patients and controls
Metabolite name	m/z	RT (min)		[M-H]	Met N°	KEGG	HMDB	Pathway	Confidence a: Accurate Mass (MS) b: Retention Time on ZIC-pHILIC column similarity with a standard c: consistant MS/MS spectrum similarity with a standard d: MS2 spectrum similarity with HMDB e: MS2 spectrum similarity with Metlin	Annotations	Log2FC Cancer stage2/controls	adjusted p value	FW10_CONT	FW109_CONT	FW129_CANC2	FW87_CONT	FW65_CONT	FW119_CANC2	FW22_CONT	FW51_CANC2	FW82_CANC2	FW53_CANC2	FW114_CONT	FW70_CANC2	FW76_CONT	FW90_CONT	FW63_CANC2	FW106_CONT	FW28_CONT	FW9_CONT	FW113_CONT	FW11_CONT	FW12_CONT	FW60_CANC2	FW62_CONT	FW7_CONT	FW91_CONT	FW81_CANC2	FW64_CONT	FW21_CONT	FW112_CONT	FW39_CANC2
M137T323	137.04582	5.4	[M-H]+	136.03853	986	C00262	HMDB0000157	Purine metabolism	a, b, c, d, e	Hypoxanthine	-3.85158	0.00524464	1.07444e+10	8.95913e+07	4.07532e+09	2.62695e+07	1.5061e+08	7.62404e+07	1.05097e+10	5.29806e+09	3.67151e+09	1.34837e+09	5.08617e+09	5.77159e+07	8.7947e+09	4.79774e+09	1.35999e+09	5.22091e+09	2.10898e+08	9.2644e+09	5.21829e+09	2.27394e+09	7.27799e+09	8.80194e+09	9.50172e+09	3.31745e+09	9.17186e+09	7.57256e+09	1.12848e+10	1.00664e+09	3.23283e+09	4.29354e+09
M162T136	161.98559	2.3	[M-H]-	163.03034		C06809	HMDB0001890	Anatomical Therapeutic Chemical	a, b, d	Acetylcysteine	-6.00854	0.000333479	1.38797e+09	0	0	0	3.68515e+07	0	0	2.31349e+09	0	0	2.0396e+09	3.8542e+06	0	0	0	0	101207	9.70904e+08	0	1.22803e+08	0	0	0	0	0	3.71695e+06	0	0	0	0
M191T654	191.01892	10.9	[M-H]-	192.02781	14	C00158	HMDB0000094	Citrate cycle Alanine, aspartate and glutamate metabolism Glyoxylate and dicarboxylate metabolism	a, b, c, d	Citric acid	-2.39275	0.0149267	2.25602e+08	1.62739e+08	1.2981e+08	2.0288e+08	1.17974e+06	1.05538e+08	8.07482e+07	7.83682e+07	0	1.85465e+08	0	1.42224e+08	0	7.48517e+07	1.13185e+08	1.04675e+08	7.61124e+07	1.52759e+08	2.50622e+08	2.10001e+08	8.15167e+07	1.37847e+08	2.46007e+08	7.04434e+07	1.51426e+08	3.71539e+07	2.41111e+08	1.45211e+08	1.43456e+08	2.48506e+08
M319T164	319.19158	2.7	[M-H]-	446.33960		unknown	HMDB0012557	Tocopherol biosynthesis	a, b, d	13 carboxygamma tocopherol	-3.53004	0.039326	3.38021e+08	1.63024e+06	5.07195e+09	1.46558e+08	157344	2.78336e+07	728421	305263	0	0	147768	3.42838e+07	5.75594e+06	0	0	0	1.29999e+07	0	0	0	0	9.90125e+06	6.83213e+07	1.3624e+06	7.12223e+08	2.75341e+07	0	3.15281e+07	2.86061e+07	6.00851e+07
