# Supplementary material for: Potential Impact of Microbial Dysbiosis and Tryptophan Metabolites in Advanced Stages of Colorectal Cancer
Source: Biomedicines. 2025 Dec 22;14(1):26. doi: 10.3390/biomedicines14010026 (PMC12838134; doi:10.3390/biomedicines14010026)
Supplement: Supplementary file 1 [file biomedicines-14-00026-s001.zip › TableS3.xlsx]

## Sheet: Serum
	Table S3. A: The Annotated Metabolites Identified in serum of stage 3 CRC patients and controls
Metabolite name	m/z	RT (min)		[M-H]	Met N°	KEGG	Pathway	Confidence a: Accurate Mass (MS) b: Retention Time on ZIC-pHILIC column similarity with a standard c: consistant MS/MS spectrum similarity with a standard d: MS2 spectrum similarity with HMDB e: MS2 spectrum similarity with Metlin	Annotations	Log2FC Cancer stage3/controls	adjusted p value	S48_CANC3	S10_CONT	S46_CANC3	S109_CONT	S87_CONT	S98_CANC3	S65_CONT	S22_CONT	S114_CONT	S76_CONT	S124_CANC3	S138_CANC3	S90_CONT	S106_CONT	S28_CONT	S9_CONT	S113_CONT	S89_CANC3	S69_CANC3	S11_CONT	S12_CONT	S55_CANC3	S62_CONT	S7_CONT	S91_CONT	S20_CANC3	S64_CONT	S21_CONT	S112_CONT	S102_CANC3
M224T82_1	224.16183	1.35	[M-H]2-	446.33969		unknown	phenol lipids	a, b, d	13 carboxygamma tocopherol	-2.1619	0.000128124	1.40072e+07	4.48494e+07	854998	2.756e+07	6.2598e+07	3.50186e+06	5.50275e+07	3.48976e+06	4.65455e+07	2.80123e+07	2.93635e+07	2.27569e+07	8.50406e+07	2.27121e+07	2.88775e+07	3.29361e+07	2.33937e+07	1.80966e+07	5.01756e+06	4.79748e+07	6.52316e+07	1.56651e+07	3.52993e+07	6.74279e+07	1.01156e+08	7.16509e+06	7.93349e+07	5.58659e+07	4.31133e+07	1.19018e+07
M226T129	226.01568	2.15	[M-Cl]-	189.04259	265	C01717	Tryptophan metabolism	a, b, c, d	4-Hydroxy-2-quinolinecarboxylic acid (Kynurinate)Kynurenic acid	2.95403	0.00634136	4.19631e+07	3.02346e+07	3.42165e+08	551379	1.19351e+08	3.88583e+08	1.44695e+06	6.92407e+08	3.62934e+07	1.26735e+08	8.47676e+07	5.38526e+06	705611	567084	743018	8.26058e+06	739573	3.94392e+08	7.61316e+07	6.70923e+07	7.74018e+06	1.65138e+07	5.46264e+07	3.86855e+07	2.55742e+07	2.69368e+08	0	0	1.13181e+08	1.18396e+08
M264T538	264.11902	8.97	[M-H]+	265.12903		unknown	peptides	a, b, d	Ser-Gly-Thr/Ala-ser-ser/Thr-ser-Gly	2.26711	0.00242424	4.65733e+06	1.1338e+06	4.74569e+07	6.97252e+06	2.22488e+06	5.50874e+07	1.76198e+06	3.95045e+07	4.59124e+06	1.19766e+07	4.97511e+07	3.70249e+06	1.47251e+06	1.30161e+07	3.19685e+06	5.0923e+06	1.12568e+07	6.23195e+06	4.98422e+07	9.17828e+06	8.32101e+06	9.53733e+06	969688	3.85914e+06	4.40233e+06	1.88326e+08	5.62635e+06	1.27689e+06	1.5698e+06	9.77645e+06

## Sheet: Urines
	Table S3. B: The Annotated Metabolites Identified in urine of stage 3 CRC patients and controls
Metabolite name	m/z	RT (min)		[M-H]	Met N°	KEGG	Pathway	Confidence a: Accurate Mass (MS) b: Retention Time on ZIC-pHILIC column similarity with a standard c: consistant MS/MS spectrum similarity with a standard d: MS2 spectrum similarity with HMDB e: MS2 spectrum similarity with Metlin	Annotations	Log2FC Cancer stage3/controls	adjusted p value	U48_CANC3	U10_CONT	U46_CANC3	U109_CONT	U87_CONT	U98_CANC3	U65_CONT	U22_CONT	U114_CONT	U76_CONT	U124_CANC3	U138_CANC3	CCR_Ur_NEG_BA_94_U90_CONT	U106_CONT	U28_CONT	U9_CONT	U113_CONT	U89_CANC3	U69_CANC3	U11_CONT	U12_CONT	U55_CANC3	U7_CONT	U91_CONT	U20_CANC3	U64_CONT	U21_CONT	U112_CONT	U102_CANC3
M187T105	187.00606	1.75	[M-H]-	188.01432		unknown	Microbial Metabolism	a, b, d	pcresol sulfate	2.19064	0.0261686	9.71141e+10	3.02106e+10	2.06294e+11	6.78532e+07	1.54967e+11	2.4977e+11	7.47156e+10	1.29771e+11	1.72562e+11	5.52738e+10	1.25791e+11	4.83995e+10	8.70531e+09	1.74496e+10	1.76981e+09	4.14251e+10	8.20326e+10	2.43442e+11	1.60943e+11	4.72145e+10	3.20361e+10	1.04046e+10	1.06463e+11	2.32849e+10	1.67864e+11	9.73727e+08	8.72656e+10	6.48243e+10	2.2444e+11
M226T134	226.01568	2.20	[M-Cl]-	189.04259	265	C01717	Tryptophan metabolism	a, b, c, d	4-Hydroxy-2-quinolinecarboxylic acid (Kynurinate)	2.08194	0.0369065	2.19758e+08	6.22968e+07	3.3516e+09	0	1.50934e+09	4.80136e+09	2.61416e+07	3.37934e+09	3.74796e+08	3.4875e+08	5.75817e+08	5.36036e+07	3.17009e+07	6.75093e+07	0	0	0	4.25036e+09	2.22544e+09	1.85749e+08	5.51766e+07	1.54376e+06	2.06343e+08	2.27779e+08	3.12199e+08	9.29261e+06	6.36111e+06	3.52399e+08	1.59396e+09
M252T448	252.07544	7.47	[M-H]-	253.08113	751	C05926	folate biosynthesis	a, b, c, d, e	D-(+)-Neopterin	-2.12592	0.0160673	5.97934e+07	2.0551e+07	5.53235e+06	8.72728e+06	3.29172e+07	830820	2.28795e+07	2.28496e+06	5.30963e+07	1.3625e+07	2.13868e+06	8.07521e+06	4.97991e+07	1.83218e+07	3.23916e+07	6.8367e+07	1.48701e+07	1.70945e+07	1.65476e+07	0	9.27401e+07	0	4.0459e+07	1.20134e+07	8.49058e+06	1.05778e+07	1.74159e+07	3.72326e+07	3.57681e+07
M259T96	259.02823	1.60	[M-H]-	260.03549		unknown	benzenoids	a, d	{[3-(2-hydroxy-4-methoxyphenyl)prop-2-en-1-yl]oxy}sulfonic acid ou [1-(4-methoxyphenyl)-3-oxopropan-2-yl]oxy}sulfonic acid	-2.7478	0.00350618	6.71559e+06	5.34158e+06	9.73553e+06	1.34703e+07	2.10368e+06	1.17856e+07	1.4369e+07	9.89156e+06	9.25874e+06	1.78007e+07	1.85152e+07	1.36628e+07	8.56694e+06	1.00153e+07	5.24179e+06	1.379e+07	1.37693e+07	5.86045e+06	4.88924e+06	3.64047e+06	2.54409e+07	2.41458e+06	1.58282e+07	2.47511e+07	6.84454e+06	3.50878e+07	2.24578e+07	9.5626e+06	6.51779e+06
M309T122	309.04156	2.03	[M-Cl]-	272.06847	101	C00509	Biosynthesis of other secondary metabolites	a, b, c, d	Naringenin	2.27128	0.0350526	1.64241e+07	2.58831e+07	1.94502e+09	855906	4.31362e+06	3.78553e+08	1.05244e+07	5.10858e+06	2.72752e+07	0	8.0367e+07	496467	7.06979e+07	0	197953	1.91827e+07	8.46624e+06	7.57112e+06	1.1607e+08	4.46462e+07	3.07402e+06	5.5123e+07	1.63124e+07	5.55573e+07	3.23267e+06	0	8.34379e+06	2.60049e+06	1.32832e+08
