# Supplementary material for: Potential Impact of Microbial Dysbiosis and Tryptophan Metabolites in Advanced Stages of Colorectal Cancer
Source: Biomedicines. 2025 Dec 22;14(1):26. doi: 10.3390/biomedicines14010026 (PMC12838134; doi:10.3390/biomedicines14010026)
Supplement: Supplementary file 1 [file biomedicines-14-00026-s001.zip › TableS4.xlsx]

## Sheet: Serum
	Table S4. A: The Annotated Metabolites Identified in serum of stage 4 CRC patients and controls
Metabolite name	m/z	RT (min)		[M-H]	Met N°	KEGG	Pathway	Confidence a: Accurate Mass (MS) b: Retention Time on ZIC-pHILIC column similarity with a standard c: consistant MS/MS spectrum similarity with a standard d: MS2 spectrum similarity with HMDB e: MS2 spectrum similarity with Metlin	Annotations	Log2FC Cancer stage4/controls	adjusted p value	S120_CANC4	S10_CONT	S133_CANC4	S80_CANC4	S109_CONT	S87_CONT	S127_CANC4	S99_CANC4	S128_CANC4	S58_CANC4	S75_CANC4	S65_CONT	S22_CONT	S114_CONT	S83_CANC4	S135_CANC4	S76_CONT	S115_CANC4	S90_CONT	S122_CANC4	S96_CANC4	S106_CONT	S28_CONT	S74_CANC4	S40_CANC4	S9_CONT	S113_CONT	S11_CONT	S12_CONT	S88_CANC4	S118_CANC4	S62_CONT	S132_CANC4	S7_CONT	S38_CANC4	S91_CONT	S121_CANC4	S73_CANC4
M109T137	109.02758	2.28	[M-H]-	110.03538		C11115	Microbial Metabolism	a, b, d	5-methyl-2furancarboxyaldehyde (5-methyl-2-furfural)	-2.14023	0.00152759	31111.7	1.89458e+07	651623	3.19034e+06	3.34588e+07	5.58312e+06	2.27491e+06	5.21459e+06	2.74329e+06	6.13748e+06	8.37187e+06	1.68046e+06	1.27303e+07	6.48105e+06	313535	611979	8.14853e+06	2.87681e+06	1.50018e+06	1.02631e+06	2.93623e+06	264524	1	1.54387e+07	147615	8.65494e+06	5.89943e+06	1.49491e+06	767218	1.37703e+06	23558.5	5.09027e+06	53824	7.92568e+06	89545.9	4.26654e+06	1	9.11781e+06
M116T539	116.04425	8.98	[M-H]-	117.05279	21	C00581	Glycine, serine and threonine metabolism	a, b, c, d	guanidoacetic acid	-1.00518	9.2678e-05	5.03632e+06	9.41122e+06	5.22154e+06	4.36937e+06	8.30175e+06	5.93993e+06	2.90659e+06	9.55534e+06	4.77369e+06	8.50436e+06	9.26343e+06	7.26423e+06	6.42575e+06	7.98038e+06	7.20951e+06	135993	8.13702e+06	5.53452e+06	8.20088e+06	9.90658e+06	8.46314e+06	7.02546e+06	8.70929e+06	4.88566e+06	3.62306e+06	1.1647e+07	7.69171e+06	7.85902e+06	9.67524e+06	7.91604e+06	810215	9.02396e+06	1.10846e+06	6.71371e+06	5.24545e+06	8.26462e+06	3.22627e+06	8.55522e+06
M127T430	127.03989	7.16	[M-H]+	126.04292	219	C02835	Histidine metabolism	a, b, c, d	Imidazole acetic acid	-2.05484	2.75405e-05	3.56651e+06	1.18468e+07	5.21015e+06	1.62465e+06	1.83479e+07	3.50254e+07	5.29067e+06	3.35395e+07	1.248e+07	4.19388e+06	1.80422e+06	2.61704e+07	5.13834e+06	3.7852e+06	4.8445e+06	758243	4.44314e+06	5.84837e+06	5.63647e+07	2.54844e+07	9.17874e+06	7.87717e+06	1.74698e+07	2.82725e+06	1.00276e+07	1.88995e+07	1.15614e+07	4.30259e+07	1.83306e+07	3.99351e+06	5.1418e+06	7.98573e+07	1.18399e+06	3.56675e+07	2.60786e+06	5.50753e+07	6.66419e+06	3.21224e+06
M131T536	131.08099	8.93	[M-H]-	132.08879		unknown	carboxylic acid	a, b, d	Butoxyacetic acid	-1.4995	0.00111036	3.67519e+06	1.48105e+08	3.55203e+07	4.37989e+07	9.78177e+07	5.54426e+07	4.21809e+07	5.06091e+07	7.4603e+07	1.20302e+08	9.77236e+07	6.77621e+07	8.45068e+07	6.23461e+07	6.52164e+07	56716.9	1.33499e+08	3.6033e+07	6.23915e+07	4.64503e+07	7.75866e+07	8.30895e+07	9.51936e+06	1.39246e+08	3.28273e+07	7.85891e+07	7.02072e+07	9.73388e+07	1.15925e+08	6.82009e+07	3.50759e+07	9.41453e+07	476183	5.80655e+07	2.58826e+06	5.48149e+07	5.65007e+07	1.11439e+08
M133T95	133.05686	1.58	[M-H]-	134.05798	111	C02783/C06257	Pentose Phosphate pathway	a, b	deoxy-L-arabinose/deoxy-D-xylulose	-1.37369	6.54117e-05	1.67878e+07	7.86136e+07	2.04053e+07	2.06938e+07	1.14806e+08	7.40867e+07	6.08206e+07	4.80692e+07	4.3816e+07	1.05537e+08	4.01148e+07	3.14285e+07	2.94447e+07	1.04158e+08	5.62655e+07	1.78469e+06	2.31708e+08	1.03559e+08	1.25879e+08	2.05002e+08	8.99726e+07	1.45069e+08	1.49419e+08	6.4527e+07	1.54061e+07	8.63227e+07	4.24989e+07	2.54458e+08	1.50343e+08	5.39773e+07	3.08668e+07	1.87794e+08	6.22619e+06	1.50284e+08	2.60074e+07	8.72817e+07	8.45403e+07	3.01872e+07
M139T399	139.04435	6.65	[M-2H]2-	280.10592		unknown	Dipeptides	a, b	Aspartylphenylalanine	1.56307	0.0192963	234781	1.67842e+06	1.29421e+07	266260	11298.1	116400	153225	46373.7	21851.1	1	1.01109e+07	254846	792811	204902	1.17881e+07	1	38317.9	3.45354e+06	49475.4	8.97705e+06	5.65333e+06	3.53196e+06	1.10854e+07	3.17025e+06	6.00402e+06	488012	54632.1	656639	2.14267e+06	31186.7	1.79512e+07	4.97358e+06	1	2.38432e+06	10008.2	8380.73	1.99242e+06	1.13267e+07
M140T584	140.01181	9.73	[M-H]-	141.01832	735	C00346	Glycosylphosphatidylinositol (GPI)-anchor biosynthesis Glycerophospholipid metabolism	a, b, c, d, e	Ethanolamine phosphate	-1.62093	0.00285931	1.52324e+06	8.62152e+06	3.2597e+07	1.71589e+07	9.76097e+06	8.46283e+06	9.12351e+06	5.77123e+06	9.66448e+06	6.25081e+06	9.56311e+06	5.87987e+06	6.74827e+06	6.4721e+06	4.61347e+06	1	4.72481e+06	1.31157e+07	9.60962e+06	1.68366e+07	3.30323e+06	7.89438e+06	1.92639e+07	1.99619e+07	28826.5	9.55361e+06	1.33156e+07	1.51277e+07	2.6798e+07	6.7453e+06	1.23495e+06	1.66636e+07	23433.2	1.18073e+07	1.37536e+07	7.05266e+06	8.62705e+06	4.31342e+06
M148T572	148.03067	9.50	[M-H]+	147.05315	222	C00025	Arginine biosynthesis Microbial metabolism in diverse environments	a, b, c	DL-Glutamic acid	1.16057	0.0128352	7.2943e+09	1.80972e+09	3.30614e+09	1.04076e+09	8.63256e+08	5.36362e+08	1.0957e+09	1.86286e+09	1.47934e+09	7.42731e+08	2.83025e+09	6.95335e+08	1.40517e+09	6.5663e+08	1.93573e+09	3.60785e+09	2.2461e+09	2.66632e+09	6.55673e+08	1.10288e+10	3.06151e+09	2.76256e+09	5.17671e+09	1.4271e+09	4.3844e+09	1.85992e+09	1.4923e+09	1.75755e+09	2.62098e+09	1.72134e+09	5.89929e+09	2.83938e+09	1.20411e+10	1.42095e+09	5.95293e+08	1.23771e+09	1.7006e+09	2.96896e+09
M152T115	152.07057	1.92	[M-H]+	151.06332		C06804		a, b, d	Acetaminophen	3.26603	0.00369792	3.92295e+07	2.49901e+06	3.17628e+06	6.42748e+06	3.47636e+06	1.29371e+07	1.12363e+07	1.8383e+06	1	4.36619e+06	1.17916e+07	7.49525e+07	5.41539e+09	553664	1.87908e+06	6.50259e+08	1.07853e+06	4.24812e+07	1	856105	1	1.25688e+07	1	1.8401e+07	2.64225e+08	1	906915	412843	1	7.51792e+06	4.46968e+09	1.20093e+06	3.0844e+09	1.06243e+06	4.32384e+08	1.07394e+06	3.72178e+09	2.51155e+06
M153T102	153.01922	1.70	[M-H]-	154.02668	1064	C00628	Tyrosine metabolism Benzoate degradation Microbial metabolism in diverse environments	a, b, c, d, e	2,6-Dihydroxybenzoic acid/2,5-Dihydroxybenzoic acid (Gentisic acid)	-1.90669	0.000255142	4.4778e+06	2.23389e+08	2.17089e+07	7.05528e+06	2.9315e+08	2.9923e+07	3.27094e+07	5.60453e+07	4.94889e+07	3.71836e+07	9.2553e+07	6.70999e+07	5.33733e+07	1.31744e+08	9.93647e+07	7.27035e+06	4.79433e+08	2.64738e+07	1.24887e+08	1.5617e+08	1.98591e+07	5.07842e+07	2.1134e+07	1.61308e+08	4.57374e+06	5.02441e+07	3.62869e+07	1.74257e+08	1.25743e+08	1.10344e+08	1	8.66995e+07	559242	6.30544e+07	1.71768e+07	5.13127e+07	1	1.00801e+08
M155T594	154.99859	9.90	[M-H]-	156.00587	1211	unknown	Microbial Metabolism	a, b, c, d, e	2,5-Furandicarboxylic acid	-2.38313	0.00293902	36653.4	1.04616e+07	1.11623e+07	286474	1.67221e+07	2.31565e+07	4.80981e+06	2.2655e+07	3.95281e+07	310348	4.68091e+06	5.53074e+07	9.80414e+07	3.51353e+06	1	1	8.39947e+06	1.03152e+06	1.20827e+06	95897.2	5.51151e+06	309728	1	3.89794e+07	4661.24	8.3355e+06	1.0754e+07	7.55823e+06	1.66094e+07	7.85765e+06	569595	3.77491e+07	2.68853e+06	67301.4	42873.1	3.63183e+06	682234	5.5658e+06
M165T210	165.04180	3.50	[M-H]-	166.04907	977/1048/133/464	C16353, 357, 358	Caffeine metabolism Biosynthesis of secondary metabolites Microbial metabolism in diverse environments	a, b, c, d, e	7-Methylxanthine/1-Methylxanthine/3-Methylxanthine	-2.7637	0.000180111	1.81089e+06	1.58506e+08	1.12789e+06	2.47193e+07	2.42771e+08	5.31738e+07	1.65376e+07	1.18352e+08	1.00621e+07	1.42511e+08	1.05896e+08	5.39268e+06	7.28207e+07	2.01552e+08	8.35768e+07	1	2.85977e+07	758489	1	3.08471e+07	9.85539e+06	1.1614e+08	3.06326e+07	6.07975e+07	1.54357e+07	6.04421e+07	1.52247e+08	6.31406e+07	1.09643e+08	1.89975e+07	1	5.58806e+07	2.38285e+07	9.65504e+07	8.88105e+06	1.54591e+07	4.90908e+06	1.58309e+08
M168T369	168.07775	6.15	[M-H]-	169.08433	1013	C01152	Histidine metabolism	a, b, c, d, e	Methylhistidines	-1.81789	0.001587	687201	4.26487e+06	1.05301e+06	668226	1.83044e+06	2.01344e+06	227846	715496	858241	1.90977e+06	145929	1.38337e+06	575554	2.84968e+06	784935	310656	3.06898e+06	1.3565e+06	7.11416e+06	701026	970823	1.37673e+06	543384	558206	173281	713636	1.34837e+06	1.0103e+06	753084	2.82067e+06	1.02836e+06	1.05194e+06	19622.1	343892	153639	3.24278e+06	1.05087e+06	208592
M173T405	173.09181	6.75	[M-H]-	174.10044	337	C00437	Arginine biosynthesis	a, b, c, d, e	Acetylornithine	-1.0131	0.00643392	2.58531e+07	2.02613e+07	1.39155e+07	4.57689e+06	4.11512e+07	1.26637e+07	1.51167e+07	3.72714e+07	1.03754e+07	3.17888e+07	3.74757e+07	3.83832e+07	1.73563e+07	1.17262e+07	1.12645e+07	35070.4	8.11565e+06	5.62566e+06	5.51967e+06	1.43217e+07	7.11302e+06	1.6822e+07	2.01436e+07	1.30128e+08	1.0313e+07	1.39974e+07	2.91963e+07	7.40235e+06	1.67516e+07	4.13782e+07	467197	9.52252e+07	1.14769e+07	1.70426e+07	1	7.27412e+07	3.45312e+07	3.72764e+07
M174T101	174.05816	1.68	[M-H]-	175.04807		C05520	Fatty Acids and Conjugates	a, b, d	2-Amino-3-oxoadipate	-1.28341	0.00105901	2.03013e+06	1.56373e+08	3.23852e+07	9.15523e+07	1.29451e+08	6.02886e+07	6.5892e+07	7.13337e+07	9.54336e+07	1.04315e+08	2.61405e+06	5.63863e+07	8.07235e+07	8.09983e+07	7.09422e+07	1.58603e+06	2.27267e+08	1.04015e+08	1.40634e+08	1.44117e+08	1.79375e+08	1.32623e+08	1.62314e+08	9.3626e+07	7.38672e+07	9.38855e+07	1.4655e+08	1.49642e+08	2.02987e+08	1.59659e+08	1.36446e+08	1.49324e+08	1	1.49432e+08	8.8285e+07	1.40185e+08	5.93644e+07	4.06752e+07
M176T535	176.09265	8.90	[M-H]+	175.09569	91	C00327	Arginine biosynthesis	a, b, c, d	L-Citrulline	-1.7465	0.000189179	1.6643e+06	3.41889e+06	294012	429198	2.26725e+06	844407	237114	437130	1.19878e+06	2.54212e+06	1.47217e+06	925268	1.85462e+06	979046	890078	11535.8	2.91442e+06	219300	893305	420413	851404	1.38063e+06	539724	2.87902e+06	131421	588162	848883	1.30753e+06	1.21038e+06	1.24922e+06	31182.5	1.85611e+06	28923.8	703349	124182	574847	287374	1.1639e+06
M175T217	175.05940	3.616	[M-H]-	175.06332	52	C00954	Tryptophan metabolism	a, b, c, d	Indoleacetic acid	-1.79382	0.000531784	232998	1.51008e+08	1.24782e+07	2.31564e+07	1.9534e+07	1.31868e+07	5.17173e+07	1.47684e+07	6.80343e+06	1.06766e+07	1.46116e+07	9.34075e+06	3.67612e+07	2.43641e+07	6.54144e+06	35855.2	3.0256e+07	2.04546e+07	2.3946e+07	1.77356e+07	1.45029e+07	1.78148e+06	9.11254e+06	2.14251e+07	694727	1.84646e+07	6.74946e+06	1.79532e+07	2.92361e+07	2.97353e+07	1.83977e+06	4.33413e+07	1	2.51635e+07	1.90345e+07	2.51452e+07	7.41684e+06	1.93302e+07
M179T640	178.98226	10.67	[M-H]-	180.02787		unknown	food/carboxylic acid esters	a, b, d	Ethyl 2-(methyldithio)propionate	-2.48242	0.00013591	394360	5.14593e+06	21227.9	1.45016e+06	5.69759e+06	4.63142e+06	97991.6	2.15263e+06	3.99522e+06	5.30587e+06	1	3.7514e+06	1.01132e+07	800667	364363	1	6.19728e+06	138963	5.24136e+06	2.59265e+06	3.38126e+06	1	2.8697e+06	3.67271e+06	1.45698e+06	5.74124e+06	9.3193e+06	5.16494e+06	762996	1.43568e+06	1	3.28295e+06	408789	3.18773e+06	1	1	1	1
M181T149	181.05063	2.48	[M-H]-	182.05798	899	C03672	Tyrosine metabolism	a, b, c, d, e	DL-p-Hydroxyphenyllactic acid	-1.55207	0.00211551	416226	8.07201e+06	2.42981e+06	1.84238e+06	2.0964e+06	2.56561e+06	1.42892e+07	1.82228e+06	1.2008e+06	5.37946e+06	5.12924e+06	1.75794e+06	3.40431e+06	4.09877e+06	1.7936e+06	310403	2.93345e+07	2.28311e+06	1.15011e+06	2.68084e+06	2.27281e+06	2.15805e+06	326499	6.09764e+06	514423	6.34781e+06	4.03096e+06	4.35941e+06	2.09218e+06	2.23397e+06	84255.8	5.70691e+06	349134	2.01172e+07	1.03129e+06	3.89703e+06	27097.1	5.64093e+06
M187T667	187.11918	11.00	[M-H]-	188.12731		C01924	Arg proline metabolism	a, b, d	Homoarginine	-1.02586	7.86906e-05	2.29909e+07	3.18899e+07	1.51398e+07	8.02113e+06	1.67784e+07	2.27001e+07	5.29454e+06	3.5608e+07	1.43369e+07	1.5036e+07	2.53537e+07	2.38382e+07	1.25507e+07	2.24174e+07	1.20608e+07	1	1.63693e+07	2.49064e+07	2.97979e+07	3.63716e+07	3.12332e+07	2.58545e+07	3.97852e+07	2.61192e+07	1.33085e+07	3.58397e+07	1.83636e+07	2.39173e+07	6.99254e+07	5.03266e+07	1.24637e+07	6.00658e+07	5.88916e+06	2.87507e+07	1.12127e+07	6.36423e+07	3.55118e+07	2.2223e+07
M189T148	189.07505	2.47	[M-H]-	189.07897	1212	unknown	Tryptophan metabolism	a, b, c, d	Indole-3-propionic acid	-2.001	0.00523358	4.5655e+06	3.11625e+07	1.1528e+07	3.02954e+06	229797	1.07017e+07	4.32458e+06	1.61528e+07	248422	4.22939e+06	2.76939e+06	2.47636e+06	1.53793e+07	1.70682e+07	1.42089e+06	19288.4	3.41887e+07	7.46276e+06	1.28061e+08	2.52148e+07	7.98225e+06	247191	12743.9	6.17617e+07	1	6.5994e+06	1.26907e+07	2.31523e+07	5.4638e+06	1.46758e+07	27921.7	3.54488e+07	1	3.13153e+07	2.72606e+06	5.48565e+07	1.8182e+06	7.15948e+06
M188T782	188.17556	13.00	[M-H]+	187.16846	250	C00612/C01029	Arg proline metabolism	a, b	N8-Acetylspermidine	1.29485	0.000189538	5.74849e+07	6.46348e+06	1.55275e+07	3.68439e+07	6.56265e+06	1.01071e+07	5.00113e+07	1.22856e+07	1.35213e+07	8.51921e+06	1.32882e+07	4.98745e+06	1.54049e+07	2.09972e+06	2.29937e+07	1.35729e+07	9.32322e+06	1.17409e+07	4.61663e+06	1.77381e+07	1.32075e+07	8.85323e+06	6.3809e+06	9.18095e+06	3.85029e+07	4.83458e+06	3.30116e+07	4.93237e+06	6.66749e+06	6.22125e+06	8.88439e+06	8.05533e+06	1.48951e+08	8.93462e+06	1.24429e+07	1.23347e+07	7.77793e+06	1.2739e+07
M190T452	190.03837	7.50	[M-Cl]-	155.06947	22	C00135	Histidine metabolism	a, b, c, d	L-Histidine	-2.12742	0.00152759	3.68098e+07	5.82913e+07	2.18488e+07	2.94349e+07	4.21836e+07	4.58987e+07	2.37911e+07	5.34453e+07	2.36462e+07	3.33909e+07	1.93958e+07	3.95684e+07	3.7284e+07	4.71193e+07	4.47799e+07	1	951773	516038	5.45467e+06	3.81645e+06	2.14028e+06	7.67478e+07	1.04284e+06	2.88431e+06	1.5418e+07	5.21176e+07	5.15293e+07	5.7039e+07	8.48024e+07	5.70672e+07	1.32889e+06	6.55413e+07	160474	7.09717e+07	3.84742e+07	7.27806e+07	3.64378e+07	4.69078e+07
M190T549	190.07092	9.15	[M-H]+	189.06372	898	C00624	Arginine biosynthesis	a, b, c	N-Acetyl-L-glutamic acid	1.51789	0.00153906	1.89925e+08	1.70847e+06	8.9852e+06	7.79802e+06	1.03375e+07	645771	3.80093e+07	1.32852e+07	4.34943e+07	1.48787e+07	1.47599e+07	865817	6.90645e+06	571660	1.42645e+07	1.67678e+07	1.15873e+07	4.27098e+07	1.99864e+07	8.48246e+06	6.08989e+07	1.13213e+07	3.23956e+06	1.33051e+07	2.06904e+06	4.31349e+06	4.55527e+06	1.51515e+07	1.363e+07	2.94945e+07	2.20127e+07	3.02701e+07	1.19039e+08	1.07569e+07	1.76215e+07	1.47802e+07	1.35435e+07	2.22137e+07
M203T279	203.08246	4.65	[M-H]-	204.08987	292/289	C00078	Tryptophan metabolism	a, b, c, d, e	DL-Tryptophan	-1.12322	3.39105e-05	1.34034e+09	5.7528e+09	1.53037e+09	1.88344e+09	4.72343e+09	2.67854e+09	1.63082e+09	4.30821e+09	2.15783e+09	2.32727e+09	2.93165e+09	2.0837e+09	2.11239e+09	2.45594e+09	2.30117e+09	7.36179e+06	4.54896e+09	2.7649e+09	2.83452e+09	2.69146e+09	3.09222e+09	2.98565e+09	2.2661e+09	1.9428e+09	1.93299e+09	2.99764e+09	2.31404e+09	5.195e+09	5.06032e+09	3.14705e+09	1.09106e+09	2.60203e+09	4.60337e+08	3.23532e+09	2.68986e+09	4.07389e+09	3.4658e+09	3.00788e+09
M209T633	209.03029	10.55	[M-H]-	210.03756	1142	C00818	Ascorbate and aldarate metabolism	a, b, c, d, e	D-Glucarate (D-Saccharic acid)	-1.15772	0.00077366	1.23995e+08	5.43488e+08	1.10113e+08	4.30356e+08	3.69597e+08	3.42392e+08	1.56925e+08	3.42554e+08	3.15898e+08	3.86752e+08	4.96625e+07	3.43091e+08	4.88762e+08	1.82297e+08	1.49354e+08	1	3.29723e+08	1.14969e+08	2.94461e+08	2.84259e+08	2.39678e+08	6.30886e+07	4.0138e+08	5.18217e+08	2.43543e+08	4.16812e+08	5.17375e+08	3.41257e+08	1.90703e+08	3.52452e+08	2.506e+08	3.46217e+08	1.30201e+08	3.19975e+08	7.69601e+07	2.01676e+08	2.20651e+08	4.25983e+07
M210T570	210.02828	9.50	[M-Cl]-	175.05931	282	C03139	Arginine biosynthesis	a, b, c, d	Guanidinosuccinic acid	-2.26319	0.00152898	3.32145e+06	2.52108e+06	27283.1	40763.4	8.81841e+06	8.1466e+06	90468.2	4.24302e+06	2.34947e+06	4.58894e+06	128629	2.35181e+06	823515	4.4702e+06	317645	1	1.20626e+06	1	5.86349e+06	3.271e+06	280827	175333	1	1.96202e+06	1	308812	2.25101e+06	6.18884e+06	4.15882e+06	3.21713e+06	1	12483.1	1	1.11175e+06	805902	8.61574e+06	544663	13073.4
M213T536	213.01696	8.90	[M-H]-	214.02423	832	C00673	Pentose phosphate pathway	a, b, c, d	2-Deoxy-D-ribose 5-phosphate	-1.37573	0.00243992	26253.5	8.11261e+06	884553	5.30994e+06	1.90114e+06	2.71276e+06	3.22364e+06	2.92395e+06	2.81736e+06	1.72702e+06	1.62318e+06	1.51498e+06	6.97698e+06	6.17758e+06	6.92448e+06	14640.6	5.51741e+06	8.75246e+06	6.52608e+06	1.52668e+06	5.69524e+06	5.42516e+06	1.27087e+06	4.13497e+06	6.69106e+06	6.75983e+06	5.16144e+06	5.75393e+06	6.28991e+06	2.60046e+06	2.31937e+06	4.13832e+06	1	4.54797e+06	2.08753e+06	8.6144e+06	7.53561e+06	6.19598e+06
M214T91	214.02709	1.52	[M-Cl]-	179.05824	117	C01586	Phenylalanine metabolism	a, b, c, d	Hippurate	-1.83134	0.00678049	395189	1.37002e+06	1	276638	1.09035e+08	228514	1	2.58733e+06	463928	614685	1.33611e+06	2.53099e+07	1.05072e+06	79779.5	58700	2.89779e+06	1.17805e+07	5.42299e+06	4.13866e+06	2.91097e+06	6.99779e+06	7.2281e+08	2.81223e+06	3.27597e+06	1	1.70978e+07	110718	1	856703	2.26517e+06	1	6.07816e+06	252637	1.7224e+06	1.62378e+07	3.84737e+06	1	276673
M217T514	217.12942	8.57	[M-H]+	216.12224	1177	unknown	Arginine biosynthesis	a, b, c	N-acetyl-L-arginine	-1.42262	0.000998421	2.69342e+07	1.56477e+08	1.08031e+06	2.08954e+07	5.12658e+07	4.829e+07	6.70162e+07	5.60779e+07	1.30289e+08	4.66746e+07	7.29487e+07	3.14283e+07	8.60576e+07	6.95386e+07	6.39198e+07	6.25519e+07	1.37343e+08	4.62175e+07	6.37531e+07	3.93632e+07	6.34587e+07	4.56945e+07	7.271e+07	1.09516e+08	4.87503e+06	1.09667e+08	6.71256e+07	7.36246e+07	1.6878e+08	4.18817e+07	1.26988e+07	9.31333e+07	3.68016e+07	8.43361e+07	1.13562e+07	2.05816e+07	1.31502e+07	3.71256e+07
M224T82	222.16183	1.35	[M-H]2-	446.33969		unknown	phenol lipids	a, b, d	13'-Carboxy-gamma-tocopherol	-2.86191	9.13076e-05	2.57632e+06	4.48494e+07	1.55848e+07	3.24872e+06	2.756e+07	6.2598e+07	2.6773e+07	3.63516e+07	5.52737e+06	56393.1	2.05412e+07	5.50275e+07	3.48976e+06	4.65455e+07	1.00452e+07	0	2.80123e+07	6.6358e+06	8.50406e+07	3.01998e+07	7.98926e+07	2.27121e+07	2.88775e+07	1.35867e+07	21165.8	3.29361e+07	2.33937e+07	4.79748e+07	6.52316e+07	2.85078e+07	4.57741e+07	3.52993e+07	1.80251e+07	6.74279e+07	3.14156e+07	1.01156e+08	9.33611e+06	1.93821e+07
M226T129	226.01568	2.15	[M-Cl]-	189.04259	265	C01717	Tryptophan metabolism	a, b, c, d	4-Hydroxy-2-quinolinecarboxylic acid (Kynurinate)	1.22384	0.0396681	1.29214e+07	3.02346e+07	4.85379e+07	3.98842e+08	550622	1.19351e+08	5.35919e+08	4.36365e+08	1.53932e+06	2.29978e+08	346640	1.44695e+06	6.92407e+08	3.62934e+07	65908	4.68124e+06	1.26735e+08	1.81586e+08	705611	2.38593e+08	5.82794e+06	567084	743018	1.0419e+09	1	8.26058e+06	738809	6.70923e+07	7.74018e+06	9.45207e+08	8.7883e+06	5.46264e+07	1	3.86855e+07	3.91211e+08	2.55742e+07	1	937563
M255T365	255.08680	6.08	[M-H]-	256.09462		unknown	phenylpropanoic acids	a, b, d	2-OH-3(2,3,4-trimethoxyphenyl)propanoic acid	-3.13261	6.54117e-05	4.81576e+07	1.72903e+08	7.79634e+07	1.64125e+07	3.58148e+08	3.21452e+08	5.06453e+07	2.96106e+08	8.74256e+07	7.29536e+07	2.62573e+07	2.70182e+08	1.18166e+08	4.3187e+07	4.85431e+07	1	4.34238e+07	5.35462e+07	5.45812e+08	2.16335e+08	1.01393e+08	7.07405e+07	2.09803e+08	1.26195e+06	7.99104e+07	1.96015e+08	5.32457e+07	4.40039e+08	1.80568e+08	3.30304e+07	1.33275e+06	8.60789e+08	1	3.59723e+08	1	5.49669e+08	1.43703e+07	341335
M257T782	256.97741	13.03	[M-H]-	255.98892	789	unknown	Ascorbate and aldarate metabolism	a, b, c, d	Ascorbic acid 2-sulfate	-1.16985	0.0136166	1.453e+06	861832	73271.8	552372	751876	445353	637265	381480	1.20619e+06	722910	28821.2	546119	1.0759e+06	2.79961e+06	282015	1	993638	454563	601526	1.15515e+06	495035	128859	896386	2.77166e+06	619686	2.89219e+06	773086	951204	788257	111098	1.22833e+06	68879.4	894442	6.97563e+06	10940.5	474355	1.05995e+06	2839.68
M263T147	263.10379	2.45	[M-H]-	264.11101	413	C05642	Tryptophan metabolism	a, b, c, d, e	Formyl-N-acetyl-5-methoxykynurenamine	1.28283	0.000746154	4.12028e+08	2.39074e+08	8.0289e+08	1.43491e+09	1.37456e+08	4.19941e+08	2.24252e+09	7.03577e+08	5.40537e+08	1.49666e+09	8.14828e+08	2.1747e+08	8.21018e+08	4.61717e+08	2.34256e+08	1	1.71246e+09	7.39426e+08	2.65929e+08	1.10321e+09	4.12853e+08	3.52636e+07	3.90391e+07	1.5954e+09	4.5202e+08	1.45536e+08	1.16047e+08	2.09135e+08	1.0231e+08	2.89781e+08	5.60097e+08	2.78346e+08	3.96015e+08	5.94083e+08	1.08635e+09	1.15356e+08	8.1632e+07	7.92563e+08
M264T538	264.11902	8.97	[M-H]+	265.12903		unknown	peptides	a, b, d	Ser-Gly-Thr/Ala-ser-ser/Thr-ser-Gly	3.20372	3.13401e-07	1.02093e+07	1.12705e+06	7.89899e+06	3.19462e+07	7.52261e+06	2.21219e+06	5.62943e+08	1.03178e+07	6.22125e+07	3.41395e+07	4.90757e+07	1.75193e+06	3.97554e+07	4.59124e+06	2.9543e+07	2.19123e+07	1.20973e+07	3.6405e+07	1.46411e+06	6.37534e+06	6.46992e+06	1.31472e+07	3.19685e+06	2.97036e+08	1.05325e+08	5.06449e+06	1.13702e+07	8.98553e+06	8.27354e+06	1.0542e+07	5.79096e+07	964391	8.20176e+07	3.83806e+06	1.05028e+08	4.4467e+06	4.70896e+07	7.82761e+07
M267T94	267.12389	1.55	[M-H]-	268.13170		unknown	uremic toxin	a, b, d	3-carboxy-4-methyl-5-pentyl-2-furanpropanoic acid	-1.55781	4.15535e-05	2.64431e+07	1.21291e+08	2.82956e+07	3.60823e+07	1.50561e+08	1.04456e+08	8.26148e+07	6.42189e+07	5.84589e+07	1.32444e+08	5.52977e+07	3.94143e+07	3.92058e+07	1.3853e+08	8.08575e+07	1.82502e+06	2.23741e+08	1.06709e+08	1.3938e+08	5.24493e+06	9.69712e+07	2.22405e+08	2.11602e+08	9.42061e+07	2.63062e+07	1.25995e+08	6.92881e+07	3.44788e+08	2.22043e+08	7.27814e+07	4.34883e+07	2.75083e+08	1.2918e+07	2.37361e+08	8.02269e+07	1.25825e+08	1.1869e+08	5.69421e+07
M274T575	274.10421	9.58	[M-H]-	275.11173		unknown	peptides	a, b, d	5-glutamylglutamine	-1.14858	0.00023779	6.07132e+06	1.52929e+08	5.12945e+07	8.49678e+07	1.15566e+08	9.75516e+07	6.22629e+07	1.51753e+08	8.93478e+07	1.09611e+08	1.23106e+08	1.17564e+08	1.22776e+08	8.80604e+07	8.99849e+07	1	1.39405e+08	5.46808e+07	1.04398e+08	2.2765e+07	9.68372e+07	1.07376e+08	5.46212e+07	1.31107e+08	2.48477e+07	1.18513e+08	9.75795e+07	1.1086e+08	1.84616e+08	1.09663e+08	5.41721e+07	1.33118e+08	1	1.55056e+08	9.39297e+07	8.14094e+07	8.65664e+07	1.47158e+08
M282T405	282.08439	6.75	[M-H]-	283.09166	5	C00387	Purine metabolism	a, b, c, d, e	Guanosine	-1.4401	0.00564454	1.22951e+06	9.36765e+07	6.0536e+06	2.06676e+07	3.17814e+07	9.75267e+07	3.72063e+07	6.27893e+07	3.53361e+07	4.15866e+07	2.2492e+06	8.03173e+06	4.87431e+07	1.24023e+08	5.28176e+07	1	2.47452e+07	5.3598e+06	1.1037e+08	4.26793e+07	5.70352e+06	7.18789e+07	9.37985e+06	1.0803e+07	1.79799e+06	9.00504e+06	1.87934e+08	7.52128e+07	5.70367e+07	1.05484e+08	3.26763e+07	2.01404e+06	1	2.18561e+07	2.4922e+08	8.71247e+07	2.34037e+07	4.75737e+06
M295T81_2	295.22786	1.35	[M-H]-	296.23514	360	C14762	Linoleic acid metabolism	a, b, c, d, e	(9Z,11E)-(13S)-13-Hydroxyoctadeca-9,11-dienoic acid	-1.06682	0.000298356	2.49615e+08	4.00803e+08	1.97862e+08	3.60023e+07	1.70231e+08	1.93125e+08	8.01563e+07	1.34148e+08	7.26779e+07	5.57271e+07	3.78363e+08	3.24613e+08	4.63235e+07	1.7089e+08	1.03189e+08	1.05859e+07	1.25694e+08	9.1818e+07	1.14254e+09	1.79397e+08	2.40586e+08	8.85565e+07	1.75149e+08	7.50283e+07	3.48079e+07	1.45929e+08	2.34969e+08	1.91772e+08	5.10987e+08	1.41907e+08	2.39563e+08	1.76573e+08	2.27568e+08	2.40262e+08	1.72466e+08	6.91673e+08	1.71342e+08	4.0732e+08
M311T678	311.00137	11.30	[M-H]-	312.02244		C05695	selenocompound metabolism	a, b	gamma-glutamyl-Se-methylselenocysteine	-2.69072	9.68736e-05	498391	2.28147e+07	248540	7.60965e+06	1.61992e+07	8.22482e+06	2.21734e+06	7.77641e+06	1.20053e+07	1.38258e+07	158188	7.41801e+06	1.25991e+07	4.66339e+06	3.83484e+06	1	1.54109e+07	2.03627e+06	9.24918e+06	7.91976e+06	1.0048e+07	1.75732e+06	1.65966e+07	1.67896e+07	4.25175e+06	8.55929e+06	3.13979e+07	2.02954e+07	1.10715e+07	1.37825e+07	4.85626e+06	1.43575e+07	861319	1.81475e+07	968141	7.12519e+06	7.47439e+06	392769
M317T94	317.25132	1.60	[M-H]+	315.24095	1056	C03299	fatty esters	a, b, d	Decanoylcarnitine	1.1053	0.00475543	2.00283e+07	1.54494e+07	4.62458e+07	5.88617e+06	2.60978e+07	2.09335e+07	8.00265e+07	6.88284e+07	3.15763e+07	1.72153e+08	1.14435e+08	4.39093e+06	3.11639e+07	1.08561e+07	7.14632e+07	4.15957e+07	1.72904e+07	6.27788e+07	1.11072e+07	6.97769e+07	1.16038e+07	2.45276e+07	6.81403e+06	4.16327e+06	2.93571e+07	1.1281e+07	2.6498e+07	1.26543e+07	3.73593e+07	1	1.74223e+07	2.9548e+06	1.16612e+07	6.25345e+07	5.94533e+07	1.26847e+08	7.36647e+07	1.3532e+08
M319T85	319.22897	1.42	[M-H]-	320.23514		C14748/9	Arachidonic metabolism	a, b, d, e	8-9Epoxyeicosatrienoic acid /6Epoxy-8,11 14 eicosatrienoic acid/hydroxyeicosatetraenoic acid	1.4908	0.0210669	9.00746e+08	1.27272e+07	6.41972e+08	5.9321e+07	322795	349574	4.35905e+06	1.35965e+06	2.21354e+07	1	4.1144e+07	6.6935e+06	1.10288e+07	262088	2.03035e+06	4.72152e+07	6.85949e+06	1.77495e+08	139526	7.47832e+07	6.48978e+06	1.38085e+08	8.44155e+07	3.20278e+07	129050	1.92813e+07	3.49737e+07	1.1838e+07	7.90935e+07	3.75249e+07	2.1042e+08	5.24571e+07	8.35942e+08	2.1591e+07	4.28291e+07	1.40994e+07	1.58178e+06	3.2564e+07
M322T721	322.07677	12.02	[M-H]+	321.06959		C20755	Alanine, Aspartate and Glutamate	a, b, d	beta-citryl-L-glutamate	1.51331	0.000189538	8.58955e+07	5.21883e+06	1.73427e+07	1.5173e+07	5.39624e+06	831930	2.61751e+07	4.87977e+06	7.22416e+06	3.19049e+06	7.61066e+06	3.04765e+06	5.65963e+06	1.83403e+06	7.78779e+06	1.24651e+07	4.24944e+06	1.52262e+07	1.43794e+06	3.12949e+07	5.97198e+06	5.43674e+06	2.09927e+07	1.19448e+07	5.04653e+06	2.45663e+06	4.50459e+06	5.63338e+06	4.46078e+06	3.93656e+06	2.18238e+07	9.46056e+06	7.41738e+07	6.48417e+06	4.01451e+06	1.42088e+06	4.86958e+06	6.79299e+06
M333T131	333.20658	1.95	[M-H]-	334.21441		unknown	Arachidonic acid metabolism	a, b,	15-Keto-13,14-dihydroprostaglandin A2	-1.86808	0.0198912	1	7.92639e+07	144725	2.16137e+06	6.17344e+07	1.56568e+07	74328.6	3.27329e+06	1.55697e+06	58805.1	5.25187e+07	379922	51699.1	4.2352e+06	2.35121e+07	600421	1	1.19994e+07	1.09026e+06	74490.9	1.92399e+07	1.9552e+06	73486.8	95254.3	209202	6.21141e+07	1.86481e+07	69041.2	239185	26979.1	1	3.72247e+06	1	2.10191e+08	1.36365e+07	44821.5	31985.5	5.54493e+07
M369T85	369.17317	1.35	[M-H]-	370.18139	799/800	C00523	Steroid hormone biosynthesis	a, b,	Androsterones sulphate	-1.18054	0.00614825	8.6856e+07	1.38237e+09	2.14576e+08	8.30908e+07	1.86748e+08	2.01321e+08	1.84938e+07	5.14298e+08	2.35743e+08	8.9161e+07	2.14009e+08	6.96156e+07	4.62632e+08	3.96994e+08	7.44778e+08	5.53377e+06	2.51076e+08	2.43301e+08	1.88187e+08	1.05283e+07	2.56333e+08	6.47525e+08	3.95823e+08	1.99047e+07	1.31296e+08	2.98139e+07	6.28571e+07	4.72281e+08	5.49829e+08	1.91971e+07	1.79414e+08	4.62909e+08	1.62842e+07	2.92186e+07	3.07684e+08	5.36823e+08	9.42243e+07	3.10985e+07
M391T93	391.28538	1.55	[M-H]-	392.29265	48/235	C04483/C07880	Other bile acids	a, b, c, d, e	Deoxycholic acid/Ursodeoxycholic acid	-1.53144	0.000313503	1.76225e+07	1.73107e+08	1.04046e+08	3.10578e+08	3.2934e+08	8.87426e+07	6.84214e+07	8.65968e+07	3.44941e+07	6.80638e+07	8.95159e+07	1.78925e+08	1.55829e+08	1.16639e+08	1.27002e+07	857116	7.97973e+08	2.27282e+08	1.61582e+08	2.81362e+08	2.77145e+08	8.54648e+07	4.5688e+07	1.28868e+08	7.22501e+06	7.44165e+07	3.15722e+08	9.44513e+07	8.15664e+07	9.22107e+07	1.44547e+08	1.14952e+08	5.35512e+07	1.66675e+08	3.3832e+08	9.59345e+07	4.06838e+06	7.65221e+07
M407T95	407.28029	1.58	[M-H]-	408.28757	89	C00695	Primary bile acid biosynthesis	a, b, c, d, e	Cholic acid	-2.43768	0.00309574	1.56172e+06	2.66065e+07	1.4625e+07	5.5418e+06	1.22846e+07	8.6496e+06	1.11109e+07	5.86907e+06	877601	6.59455e+06	1.20714e+07	6.72996e+06	6.70371e+06	3.62631e+07	406774	29566.1	6.22954e+06	1.99557e+07	1.85175e+07	2.44594e+07	2.22335e+07	1.11608e+06	1.29169e+06	5.94519e+07	238018	1.04648e+07	2.08659e+07	1.12472e+07	1.44568e+07	1.65266e+07	2.58032e+07	4.80611e+06	1.55371e+07	1.4989e+07	3.18028e+07	7.73062e+06	1	1.10786e+07
M425T610	425.08020	10.16	[M-H]-	426.08619		C05526	cysteine and methionine metabolism	a, b, d	S-glutathionyl-L-cysteine	-1.92899	2.30785e-05	3.59623e+06	5.46704e+07	5.9998e+06	1.48278e+07	3.64864e+07	4.24534e+07	3.49659e+06	1.66257e+07	3.46479e+07	3.35328e+07	2.034e+07	3.26944e+07	1.05779e+07	2.25344e+07	7.74096e+06	1	2.06291e+07	4.8169e+06	2.39624e+07	2.20535e+06	5.52053e+06	2.1868e+07	1.0397e+07	2.11565e+07	1.39121e+06	2.27899e+07	3.4371e+07	3.73384e+07	2.80256e+07	1.87603e+07	3.66069e+06	3.19574e+07	1	2.86249e+07	7.05479e+06	3.82219e+07	1.14302e+07	1.81099e+07
[truncated: 4 more columns]

## Sheet: Urines
	Table S4. B: The Annotated Metabolites Identified in urine of stage 4 CRC patients and controls
Metabolite name	m/z	RT (min)		[M-H]	Met N°	KEGG	Pathway	Confidence a: Accurate Mass (MS) b: Retention Time on ZIC-pHILIC column similarity with a standard c: consistant MS/MS spectrum similarity with a standard d: MS2 spectrum similarity with HMDB e: MS2 spectrum similarity with Metlin	Annotations	Log2FC Cancer stage4/controls	adjusted p value	U120_CANC4	U10_CONT	U133_CANC4	U80_CANC4	U109_CONT	U87_CONT	U127_CANC4	U99_CANC4	U128_CANC4	U58_CANC4	U75_CANC4	U65_CONT	U22_CONT	U114_CONT	U83_CANC4	U135_CANC4	U76_CONT	U115_CANC4	U90_CONT	U122_CANC4	U96_CANC4	U106_CONT	U28_CONT	U74_CANC4	U40_CANC4	U9_CONT	U113_CONT	U11_CONT	U12_CONT	U88_CANC4	U118_CANC4	U132_CANC4	U7_CONT	U38_CANC4	U91_CONT	U121_CANC4	U73_CANC4	U111_CANC4
M116T539	116.04402	9.0	[M-H]-	117.05382	21	C00581	Glycine, serine and threonine metabolism	a, b, c, d	Guanidoacetic acid	-1.4358	0.00254421	4.68868e+07	730475760	2.07964e+08	2.74654e+08	7.42186e+08	3.59248e+08	5.83136e+07	346910363	6.45382e+07	3.16157e+08	1.71959e+08	7.73035e+08	1.95309e+08	2.4892e+08	1.51226e+08	9.98584e+07	4.53502e+08	1.57894e+08	6.25713e+08	7.472e+08	2235791007	2.62329e+08	6.90562e+08	1.27696e+08	5.87091e+07	5.22633e+08	4.07578e+08	508251713	2.52606e+08	851361461	1.05358e+08	2.46905e+07	4.31397e+08	6.46136e+07	5.53872e+08	2.24626e+08	4.70899e+08	3.80772e+07
M130T251	130.05096	4.2	[M-H]-	131.05824	574	unknown	Alanine, Aspartate and Glutamate	a, b, c, d	N-Acetylalanine	1.32334	0.0275857	8.83192e+08	1.59609e+07	6.08266e+07	3.98373e+08	6.44968e+08	913219713	544088411	1.64106e+08	3.51509e+08	9.49858e+08	172173046	1.86029e+08	7.65085e+08	6.37098e+08	2.94743e+08	2.54894e+08	1.40103e+08	4.59138e+08	3.14116e+07	1017595501	2.28627e+08	1.80612e+06	8.06508e+06	2.11525e+08	5.76304e+08	6.75695e+08	1077405026	1.82054e+08	3.31326e+08	5.18867e+08	7.88944e+08	5.01991e+07	5.52235e+07	3.28307e+07	2.82198e+07	2.34489e+08	6.0059e+08	2.66133e+07
M137T119	137.02443	2.0	[M-H]-	138.03169	167	C00805	Phenylalanine metabolism	a, b, c, d, e	Salicylic acid	1.656	0.00158132	2.03205e+07	5.28709e+07	1	740023	8.784e+07	3.53559e+07	3.57566e+06	1	1	1	1	1	5.75551e+07	1.71301e+08	3.23528e+06	2.07424e+07	1.52755e+07	503320	1.35434e+07	9.38428e+06	1.55866e+07	1	1	3.47599e+08	1	3.22123e+07	2.36949e+08	7.9912e+07	1.07291e+07	5.03145e+07	1.37507e+07	2.62003e+07	9.06422e+06	6.38823e+06	1.09984e+08	8.65158e+06	471769	6.14873e+07
M153T106	153.01933	1.7	[M-H]-	154.0266	1064/968	C00628	Tyrosine metabolism Benzoate degradation Microbial metabolism in diverse environments	a, b, c, d, e	2,6-Dihydroxybenzoic acid/2,5-Dihydroxybenzoic acid (Gentisic acid)	-1.72736	0.00158297	1.11333e+08	4.86282e+08	2.12998e+08	1.33856e+06	1643012336	4.52594e+08	165408862	2.13413e+08	7.48595e+07	3.25987e+08	6.44205e+07	6.3594e+08	3.19672e+08	8.57128e+08	4.03443e+08	1.81076e+08	4.81069e+08	3.70743e+08	1060662997	3.29868e+08	1.12297e+08	1.28735e+08	8.31328e+07	332624510	1.03744e+08	4.61385e+08	2.02076e+08	4.43994e+08	7.89905e+08	8.39641e+08	2.86841e+08	202625221	3.07747e+08	225135307	6.76356e+08	1.40794e+06	4.54267e+08	4.45645e+07
M161T600	161.09316	10	[M-H]-	162.10044	136	C16741	Lysine degradation	a, b, c, d, e	5-Hydroxylysine	1.32269	0.0105931	1.56101e+07	2.30791e+07	7.08447e+06	2.58671e+07	4.83691e+07	6.24638e+06	2.22515e+06	3.49702e+07	9.12762e+06	1.57701e+07	3.80597e+07	8.56379e+06	1.71077e+06	1.60036e+07	6.97159e+06	2.76999e+07	5.98963e+06	1.77229e+07	6.13838e+06	3.66804e+07	1.4415e+07	2.53263e+07	4.64871e+06	1.49519e+07	8.8223e+06	7.99667e+06	63513.6	9.99772e+06	9.77959e+06	8.05054e+06	5.69491e+07	100326479	4.09158e+06	2.45293e+07	2.33094e+07	1.16601e+07	1.72345e+07	4.13102e+07
M169T112	169.05063	1.9	[M-H]-	170.05794	34	C05576	Tyrosine metabolism	a, b, c, d, e	3,4-Dihydroxyphenylethyleneglycol	-1.94554	0.00338495	3.09715e+06	1.80922e+08	4.66201e+06	1.33077e+06	4.46599e+06	1.27344e+08	421313	2.41386e+07	1.68125e+07	4.89647e+07	1.57407e+06	2.07827e+07	8.9147e+07	5.79147e+07	6311686	6.73941e+06	2.07198e+06	2.68016e+06	2.57592e+06	8.79074e+06	7.12832e+06	6.04948e+07	3.1089e+06	2.02063e+06	4.44391e+07	7.97066e+07	9.68415e+07	2.84177e+06	1.33966e+07	2.35374e+06	1.49567e+06	4.19597e+06	1.07491e+08	3.71416e+06	1.56874e+06	1.60905e+07	2.18857e+07	140907290
M179T95	179.07059	1.6	[M-H]-	180.07864	783	C00246	Fatty acids	a, b, c, d, e	4-Phenoxybutyric acid	-2.35185	0.000712091	775291	2.80333e+07	847421	3.66063e+06	6.36376e+07	2.16212e+07	1.01867e+06	3.90673e+06	3.32021e+06	2.64408e+07	8.64654e+06	5.45914e+07	4.72245e+07	2.11881e+07	9.13023e+06	3.05716e+07	4.91198e+07	391408	4.19117e+06	2.20812e+07	3.01225e+07	1.03434e+07	2.48065e+06	5.93786e+07	4.29787e+06	8.7228e+07	2.84535e+07	7.62468e+07	3.3553e+07	3.89584e+06	1.84552e+06	2.58208e+07	7.74066e+07	375142	6.60288e+07	1.05183e+06	3.21123e+07	6.264e+07
M181T234	181.05063	3.9	[M-H]-	182.0579	899	C03672	Tyrosine metabolism	a, b, c, d, e	DL-p-Hydroxyphenyllactate	1.12108	0.0164278	3826908295	4299514919	5602279526	9.2014e+08	22938633155	2766014775	23856407540	4667496468	5749351701	5770205832	6274659719	6456111064	4.15334e+07	3696510687	17599520297	22106647007	1825904917	1930986948	5496616493	5828168169	2554422192	2268784435	7.124e+08	5827078526	20425768988	6736373504	11044252966	2925472986	6971927924	8264279604	4040229200	34509867673	3688616689	11735280677	1123530362	1010747496	12073399739	4621005063
M182T152	182.04588	2.5	[M-H]-	183.05315	678	C00847	Vitamine B6 metabolism	a, b, c, d, e	4-Pyridoxate	-1.07943	0.0111015	1.88935e+07	3.52366e+08	6.92419e+07	5.82836e+06	5.52517e+08	3.42731e+08	4.66422e+07	1.25411e+08	1.84063e+08	2.77827e+08	3.12561e+06	3.38755e+07	2.57779e+08	2.66157e+08	3.26105e+07	1.87094e+08	2.79621e+07	1.30325e+08	8.16053e+07	1.3294e+08	9.78995e+07	6.86621e+07	1.2315e+08	3.60588e+07	250396133	4.87158e+08	1.77312e+08	4.07578e+07	7.90978e+07	1.28481e+08	9.76081e+07	1.11383e+08	1416457373	5.38153e+08	1.00383e+08	4.54421e+07	7.55011e+07	2.27753e+08
M184T103	184.03777	1.7	[M-Cl]-	149.07014	568	C08434	purines and purine derivatives	a, b, c, d, e	N6-Methyladenine	-1.69637	0.00835719	1	1	1.38903e+08	1	1.68835e+07	1	1	1	1.27975e+07	1	1	1.88474e+08	1	1	1	1	1	1	1	1	1.71223e+06	1	1	1	1	1	1	1	1	1	1	5.32004e+06	1	1	1	1	1	1
M187T105	187.00606	1.8	[M-H]-	188.01432		unknown	Microbial Metabolism	a, b, d	p-Cresol sulfate	1.29923	0.0333115	133820000000	30210607575	235640000000	39127561067	6.78532e+07	154967000000	108408000000	147800000000	9243786824	254891000000	53896317903	74715581810	129771000000	172562000000	44494127822	91638522345	55273786491	151612000000	8705307925	252339000000	38572119214	17449595392	1769808559	189130000000	225656000000	41425067742	82032564321	47214537940	32036124482	109227000000	119673000000	1685721341	106463000000	354784000000	23284858487	2337099736	5266577356	60007604505
M190T463	190.03826	7.7	[M-Cl]-	155.06947		C00135	Histidine metabolism	a, b, d	L-Histidine	-1.23044	0.00478945	8.87425e+06	4.97567e+07	1.67645e+07	291287	2.55638e+07	7.64028e+07	8.92078e+06	1.75595e+07	3.10051e+07	8.39465e+07	1.03068e+07	1.53039e+07	7.61975e+07	2.38027e+07	2.72179e+07	1.82673e+07	1.02335e+07	2.08394e+07	3.01112e+07	6.94477e+06	2.51984e+07	2.29687e+07	2.70275e+07	9.75855e+06	6.37421e+07	3.15764e+07	4.42893e+07	2.45019e+06	1.88513e+07	5.2718e+06	1.95735e+06	3.60664e+06	3.04701e+07	6.64148e+06	2.06531e+07	645295	6.04594e+06	6.06366e+07
M192T116	192.06661	1.9	[M-H]-	193.07389	1054/1005/990	unknown	AA others	a, b, c, d, e	Phenylacetylglycine/4-Methylhippuric acid/2-Methylhippuric	-1.14048	0.0132951	4.09263e+08	4.97415e+08	4.34371e+08	3.98975e+07	1232106771	3.43035e+08	4.16489e+08	3.58483e+08	4.83807e+08	717993383	1.43046e+08	1.03897e+08	4382405683	4.52224e+08	1048071925	120472352	1108062311	5.59757e+06	7.54839e+07	6.10052e+08	1.91467e+08	7.75239e+08	1.80232e+08	5.89227e+08	8.83963e+07	9.14672e+08	8.99747e+08	5.93223e+08	4.24285e+08	2.14324e+08	1.23849e+08	9.43831e+08	1016957954	1.67607e+08	3.23925e+08	1.11169e+08	8.13848e+08	375740541
M193T176	193.04971	2.9	[M-H]-	194.05793	326/391	C01494	cinnamic acids and derivatives	a, b, c, d, e	Ferulic acid /3-Hydroxy-4-methoxycinnamic acid (Isoferulic acid)	-2.0011	0.00684881	1.36016e+06	211940299	3.96568e+07	912709	1.16251e+08	3.30961e+08	1.31919e+07	3.42448e+06	2.80937e+07	8.48213e+07	7.02229e+06	1.76972e+08	1.22907e+08	1.11126e+08	7.81684e+07	7.26207e+06	9.04481e+07	8.83084e+07	2.70332e+07	1.13887e+08	4.44792e+07	1.64954e+08	3.35213e+08	1.55588e+06	6.38436e+07	1049418424	1787745790	5.44733e+07	1.6716e+07	1.70947e+08	8.04961e+07	9.51836e+07	1310984193	1.99126e+06	2.75056e+08	4.39896e+06	4.20248e+07	2.28554e+08
M196T196	196.05291	3.3	[M-Cl]-	161.08406	793	C00955	Tryptophan metabolism	a, b, c, d	3-(2-Hydroxyethyl)indole	-1.08025	0.0247458	4.11355e+07	4.59887e+08	1.09514e+08	814128	5.06411e+08	3.31947e+08	3.22818e+07	7.30368e+08	6.56006e+07	1224291514	3.23177e+07	5.86979e+07	2.12026e+08	2.06243e+08	3.06006e+08	5.12801e+08	4.05405e+07	6.65364e+07	2.43727e+08	3.14025e+07	4.38735e+07	459015650	4.1342e+07	1.58172e+08	2.80333e+08	3.13062e+08	8.66952e+08	6.64241e+07	4.12819e+08	1.51189e+08	5.04689e+07	2.08338e+08	1004355264	1.6602e+08	2.85521e+07	3.09442e+06	8.42476e+08	347991197
M199T96	199.00650	1.6	[M-Cl]-	162.03169	397	C20414	coumarins and derivatives	a, b, c, d	4-Hydroxycoumarin/4-hydroxy-2H-chromen-2-one	-3.16585	2.9374e-05	1	1.00848e+08	1.5247e+07	249380	283009660	1.08684e+08	4.98326e+06	8.52239e+06	921565	6.22331e+07	1	3.84354e+07	1.25517e+08	6.06112e+07	3.2603e+07	2.0623e+07	1.32877e+07	8.28331e+06	1.51213e+08	6.38509e+06	1.12739e+07	5.23243e+08	3.39529e+06	2.73723e+07	1.32282e+06	5.64813e+07	2.3489e+07	4.10156e+06	3.42318e+07	5.37426e+06	408760	6.25975e+07	3.16843e+07	9.19346e+06	2.01825e+08	212445	2.65836e+07	2.73093e+06
M200T487	199.96938	8.1	[M-H]-	200.96925		unknown	cysteine and methionine metabolism	a, b, d	cysteine sulfate	-2.75422	0.000146307	795547	6.77405e+06	1	1	1.12855e+06	1.02989e+07	1	305786	1.25987e+07	2.13339e+06	1.4724e+07	1.66426e+07	5.04428e+06	1.47363e+07	1.69671e+07	8.22677e+06	1.28198e+07	1.41956e+07	2.3365e+07	1.07836e+06	107698	3.18173e+06	1.1859e+07	7.53156e+06	2.37176e+06	2.29839e+07	1.40852e+07	1.04329e+06	1.26389e+07	2.68634e+06	122247	579957	4.96875e+06	1	2.35681e+07	1	1	345668
M204T192	204.06661	3.2	[M-H]-	205.07389	212/221	C05660/C02043	Tryptamine	a, b, c, d, e	5-Methoxyindoleacetate/Indolelactate	1.71692	0.00268597	9.51262e+08	5.42502e+08	3.14967e+08	4.32582e+08	6.85896e+08	5.07006e+08	4564876915	2.36447e+08	1191975719	1132043592	1369901239	3.60271e+08	1	267380308	4.90834e+08	1355097095	4.49694e+08	6.22747e+08	7.15552e+08	3.90716e+08	5.56417e+08	1.99563e+08	5.75875e+08	7.13776e+08	1391095770	7.99495e+06	7.69342e+06	4.41406e+08	2.42154e+08	4.97473e+08	343080480	3945085084	3.2571e+08	1325733693	2.15678e+08	3.62868e+08	6.84793e+07	4.88616e+08
M204T459	204.05398	7.7	[M-Cl]-	169.08514	1072	unknown	Histidine metabolism	a, b, c	Methylhistidines	-1.01555	0.0469954	3.67624e+06	5.05834e+07	4.18605e+07	1	2.24291e+08	3.12501e+07	5.6563e+07	1.63448e+07	4.16947e+07	8.03131e+06	1.60923e+07	1.06849e+08	2.44088e+06	3.35249e+07	6.69871e+07	5.60228e+06	1.21645e+06	1.39549e+08	2.64306e+07	7.19698e+07	6.68889e+07	2.66055e+07	1.8214e+08	9.8011e+07	1.5502e+07	2.80498e+08	3.78707e+07	9.35667e+06	7.72437e+08	3.49912e+07	1	397726	4.09165e+08	3.80807e+07	2.36657e+08	1	9.83961e+07	4.76881e+07
M205T285	205.08931	4.8	[M-H]+	204.08987	289	C00078	Tryptophan metabolism	a, b, c, d, e	DL-Tryptophan	-1.6217	0.0105026	4.98055e+07	1.46028e+08	1	2.14739e+07	5.20873e+07	1.19603e+08	5.44649e+07	3.44945e+07	2.36295e+07	1.83447e+08	5.03185e+06	9.02508e+07	1	1	1.34886e+07	4.43553e+07	4.67058e+08	1.39322e+07	1.91848e+07	1.49146e+08	1.94098e+08	1.64436e+08	6.65532e+07	4.74512e+08	1.01317e+08	1.14893e+08	1.68378e+07	1.85898e+08	7.8587e+06	8.60541e+06	292774	1.66856e+07	1.37122e+08	1.03935e+07	3.46098e+07	1.42006e+06	4.77892e+06	6.10352e+06
M213T604	213.00518	10.1	[M-Cl]-	176.03208	760	C02670	sucrose/Ascorbate and Aldarate metabolism	a, b, c, d	D-Glucuronolactone	-2.27965	0.0205842	3.32288e+06	2.35345e+07	2.56971e+07	2.7747e+06	679803	457741	1	2.84048e+06	111167	1.59535e+06	372080	2.17697e+06	6.26299e+06	2.93916e+07	58256	179819	3.57191e+07	4.07641e+07	54093.5	104087	44813.9	2.05416e+06	4.80435e+07	1.07268e+08	60666.8	3.68928e+06	4.31867e+07	5.3475e+07	1.37846e+08	8.75043e+06	3.72035e+06	60833.3	268467	152591	6.16234e+07	1	1.03774e+08	1.4539e+06
M214T91_2	214.02709	1.5	[M+Cl]-	179.05824	117	C01586	Phenylalanine metabolism	a, b, c	Hippurate	-1.33834	0.00772428	1.60635e+06	3.20261e+07	1.20399e+07	1.36614e+06	1.3131e+07	1.82279e+07	2.83267e+06	3.22498e+06	209644	1.51184e+07	1	6.3416e+06	3.2365e+07	1.46479e+07	1.55025e+07	1.14157e+07	5.18232e+06	4.86768e+06	9.40667e+06	1.06387e+07	1.3051e+07	1	1.02484e+06	1.46682e+06	5.13241e+06	1.23326e+07	2.32602e+07	5.92036e+06	2.0497e+07	1.60436e+07	5.63555e+06	1.60192e+07	1.46662e+07	2.251e+07	1.19101e+07	276807	1.53202e+07	1.05542e+07
M225T506	225.03592	8.4	[M-Cl]-	189.06372	898	C00624	Glutamate / Arginine biosynthesis	a, b, c, d	N-Acetyl-L-glutamic acid	-1.58166	0.0139415	2.26428e+06	8.68742e+06	3.08226e+06	1	7.04436e+06	1.86311e+07	1	289736	1.11844e+07	3.13806e+07	1.03151e+07	2.08585e+07	6.36672e+06	3.40194e+07	3.03201e+07	2.31662e+07	273804	1.7601e+07	1.74489e+07	8.8109e+06	1.90733e+07	1.58514e+08	1.45498e+07	862667	9.01703e+06	1.93821e+07	2.60289e+07	1	3.01197e+07	1	3.61628e+07	981891	2.36073e+07	2.75191e+07	1.81861e+07	1	2.51091e+07	1.10111e+06
M226T134	226.01568	2.2	[M-Cl]-	189.04259	265	C01717	Tryptophan metabolism	a, b, c, d	4-Hydroxy-2-quinolinecarboxylic acid (Kynurinate)	1.44588	0.0498556	3.39401e+08	6.22968e+07	1231322939	1039900920	1	1509343972	3032545727	2271701712	1.10076e+07	4518878059	1	2.61416e+07	3379336995	3.74796e+08	1	5.75809e+08	3.4875e+08	8.37148e+08	3.17009e+07	1711778603	6.89884e+06	6.75093e+07	1	2355325349	1	1	1	1.85749e+08	5.51766e+07	6302513458	3.29174e+08	1	2.06343e+08	7487345889	2.27779e+08	469776	2.2861e+06	4.87912e+08
M227T512	227.10355	8.5	[M-H]-	226.10659	277	C00386	Histidine metabolism	a, b, c, d	Carnosine	1.53363	0.00051403	2.90225e+08	1.6283e+08	5.91488e+08	1.45138e+08	3.55737e+08	5.04566e+08	3.98064e+08	3.42197e+08	2.38065e+08	4.55408e+08	2.04406e+08	4.28918e+08	6.6561e+07	1.13221e+08	4.50494e+08	4.77927e+08	1.4518e+08	450628457	1.91992e+07	4.38953e+08	7.75744e+08	9.43009e+08	286056480	193042919	2.12257e+08	4.59015e+07	2.81365e+07	1.7736e+08	2.55947e+08	2.38628e+08	4.7666e+08	5.41663e+08	3.10285e+08	9.38002e+08	8.8499e+06	1.58482e+08	1179205225	6.90093e+08
M232T128	232.02625	2.1	[M-Cl]-	195.05315	1129/1128	unknown	Miscellaneous	a, b, c, d, e	Acetyl-4-aminosalicylic acid/Acetyl-5-aminosalicylic acid	-1.35676	0.0412967	6.15429e+06	9.8043e+07	2.8471e+07	196810	2.12999e+08	1.44477e+08	1	1.06165e+07	2.35022e+07	4.95432e+07	1	111681045	9.66015e+07	5.48709e+06	3.46517e+06	3.17907e+06	1.09442e+06	542479	829458	1	122906832	2.9142e+06	1	3.47772e+06	8.56147e+07	9.30907e+07	4.09565e+07	1	1.70317e+06	948236	620527	1	5.34745e+07	943714	772637	7.54533e+06	2.01777e+07	1.44351e+08
M251T506	251.09109	8.4	[M-Cl]-	216.12224	1177	unknown	Aginine and Proline metabolism	a, b, c, d	N-acetyl-L-arginine	-1.21848	0.00512468	1.54788e+07	2.45776e+07	4.51622e+06	1	5.60961e+06	3.10946e+07	1	9.97688e+06	3.55524e+07	1.98598e+07	1.23958e+07	2.68679e+07	4.04194e+07	4.48537e+07	3.30255e+07	3.84802e+07	16360797	3.84672e+07	3.77703e+07	1.0428e+07	1.47849e+07	4.43078e+07	3.09001e+07	4.48084e+06	4.22515e+06	6.6289e+07	1.9668e+07	307461	6.69916e+07	1.28645e+07	2.45585e+07	1.5267e+06	3.63734e+07	1.04276e+07	2.33482e+07	2.12535e+06	2.73424e+07	2.80695e+06
M252T448	252.07544	7.5	[M-H]-	253.08114	751	C05926	folate biosynthesis	a, b, c, d, e	D-Neopterin	-2.57971	0.000720273	4.36572e+07	2.0551e+07	1.95424e+06	1	8.72728e+06	3.29172e+07	1	95420.8	4.30155e+07	1.3339e+07	6.29881e+06	2.28795e+07	2.28496e+06	5.30963e+07	3.3718e+07	2.54798e+07	1.3625e+07	2.97621e+07	4.97991e+07	4.2681e+06	368186	1.83218e+07	3.23916e+07	2.58406e+06	219223	6.8367e+07	1.48701e+07	1	9.27401e+07	2.64796e+06	1	1	4.0459e+07	565291	1.20134e+07	1	2.35012e+06	1
M259T96	259.02823	1.6	[M-H]-	260.03549		unknown	benzenoids	a, d	{[3-(2-hydroxy-4-methoxyphenyl)prop-2-en-1-yl]oxy}sulfonic acid ou [1-(4-methoxyphenyl)-3-oxopropan-2-yl]oxy}sulfonic acid	-2.93752	5.48082e-05	2.57976e+07	5.90473e+08	3.87813e+07	9.62066e+06	699586397	3.59336e+08	1.20851e+07	3.54284e+07	6.97714e+07	3.84784e+08	8.74182e+06	1977441037	5.60767e+08	1.66755e+08	120498041	6.70001e+07	9.59815e+07	2.19442e+06	7.06656e+08	4.09616e+08	424114764	1.7167e+08	4.46839e+07	1.58399e+08	1.67959e+08	1681678199	2.57499e+08	1881501161	7.34654e+08	1.2052e+08	6.87705e+07	1.61042e+07	1.63754e+08	3.00448e+06	7.04435e+08	2.9282e+07	2.08572e+08	1.99257e+08
M264T152	263.10387	2.0	[M+1]-	264.11125	1122	C04148	Phenylalanine metabolism	a, b, c	Phenylacetyl-L-glutamine	1.656	0.00158132	281707	1.45678e+06	1.75041e+06	675597	1.18644e+06	869315	792894	2.10578e+06	470949	1.71226e+06	1.54749e+06	394089	1.17771e+06	4.1402e+06	9.22818e+06	3.48753e+06	2.30358e+07	9.33162e+06	502345	1.03865e+06	2.66015e+06	2.135e+06	6.61223e+06	446497	3.13617e+06	1.52396e+06	7.25069e+06	421811	4.23137e+06	462154	964460	2.40231e+07	252052	2.56768e+06	5.52905e+06	8.22231e+06	6.82799e+06	1.74092e+06
M275T578	275.12486	9.6	[M-H]-	276.13213	810	C00449	Lysine degradation	a, b, c, d, e	N6-(L-1,3-Dicarboxypropyl)-L-lysine (Saccharopine)	1.92951	0.00139183	2.33175e+07	2.68288e+06	2.19767e+07	6.72786e+06	85431	185178	2.78822e+07	5.5969e+06	2.2153e+07	1.14039e+07	1.98237e+07	1.65258e+06	1.1535e+07	5.68984e+06	2.50537e+06	1.89866e+07	4.92442e+06	2.94125e+07	2.74892e+06	1.02401e+07	1.07724e+07	1.30654e+07	1.4504e+07	3.09109e+06	2.33891e+07	2.72187e+06	1.08454e+07	8.24322e+06	8.29132e+06	1.66355e+07	8.81942e+07	6.65074e+07	1.95449e+07	2.66385e+07	2.81707e+07	6.18572e+06	2.16494e+07	3.90529e+07
M276T556	275.99605	9.3	[M-Cl]-	240.02384	267	C00491	Cysteine and Methionine	a, b, c, d	L-Cystine	1.27838	0.0385889	4.95832e+06	5.18335e+06	6.90174e+06	1	4.68193e+07	648978	2.10525e+06	1.09361e+07	2.58763e+06	1.21293e+07	174344	4.61897e+06	6.49148e+06	1.82901e+06	1.92574e+07	8.23736e+07	418071	1	200465	5.40871e+06	2.60079e+06	1	1	3.93476e+07	6.78731e+07	1.91048e+07	1.92888e+07	1.60375e+06	3.23152e+06	8.42797e+06	573969	7.14816e+06	1	4.3144e+07	99932.5	1	5.70673e+07	548381
M280T84_1	279.61408	1.4	[M]2-	563.25865		C03642	Sterols lipids : Bile acids and steroid conjugates	a, b, d	Taurolithocholic acid-3-sulfate	1.94759	0.000324401	3.73328e+08	1.17879e+07	839185620	6.00404e+07	110545035	1.57457e+08	3623457215	6.89905e+07	129888996	7.84028e+07	1137148878	3.84925e+07	6.19716e+07	3.146e+07	3.07197e+08	9.79536e+08	1.57917e+07	7.06023e+07	7.67787e+07	2.74329e+08	2.792e+08	3.65431e+08	6.095e+07	3.01925e+07	1138692593	3.09538e+07	3.8632e+07	3.01747e+07	141330950	8.20125e+07	6.27833e+07	3.3533e+08	1.77077e+08	373718435	3.13545e+07	2.9472e+07	3.26843e+08	2.59659e+08
M287T280	287.05471	4.7	[M-Cl]-	252.08585	146	C05512	Purine metabolism	a, b, c, d, e	Deoxyinosine	-1.6937	0.0124861	2.88063e+07	2.46726e+07	361258	4.44541e+06	6.4577e+07	4.47141e+07	9.96221e+06	2.90769e+07	2.35506e+07	2.58995e+07	2.99539e+06	1.57834e+08	1	8.24904e+07	2318974786	935328	2.55353e+07	7.12917e+06	7.1994e+06	1.0139e+07	1.88099e+07	1.32584e+07	5.17864e+06	1.81573e+07	1.81436e+07	7.8987e+07	1.745e+08	1.72103e+08	1.04148e+08	6.95585e+06	1.01489e+08	1	1.33329e+08	2.88634e+07	1.43543e+07	7.37652e+06	5.38602e+07	4.85889e+08
M309T122	309.04156	2.0	[M-Cl]-	272.06847	101	C00509	Biosynthesis of other secondary metabolites	a, b, c, d	Naringenin	-2.27634	0.00595272	1	2.58831e+07	1.05405e+07	1	945981	4.87054e+06	3.57655e+07	3.61316e+06	276593	1.5567e+08	1	1.02563e+07	1.5763e+07	2.72752e+07	1.23432e+06	4.89881e+06	1	284674	7.06979e+07	7.08941e+07	1.74159e+06	1	196445	3.23732e+07	2.38625e+06	2.03056e+07	8.14376e+06	4.46462e+07	3.26199e+06	837256	1	340085	1.68914e+07	2.32366e+06	5.55573e+07	337577	798707	5.62065e+06
M309T510	309.10205	8.5	[M+1]-	309.10564	801	C00270	UDP sugar/Amino sugar and nucleotide sugar matabolism	a, b, c, d	N-Acetylneuraminic acid	1.16853	0.00156512	7.13839e+07	1.32446e+06	1.47809e+08	4.78104e+07	1.89843e+07	5.06717e+07	2.4708e+08	7.57321e+07	7.03744e+07	7.35429e+07	9.0004e+07	3.66295e+07	8.0938e+07	4.75104e+07	5.96733e+07	1.22509e+08	4.38942e+07	1.04637e+08	4.73342e+07	6.97567e+07	6.23087e+07	1.12633e+08	5.51543e+07	5.42304e+07	1.54605e+08	3.02763e+07	4.47675e+07	3.12707e+07	4.98797e+07	4.78482e+07	1.08479e+08	1.00219e+07	5.64305e+07	180476048	5.50167e+07	5.45154e+07	2.0264e+08	1.56363e+08
M326T384	326.08814	6.4	[M-H]-	327.09541	973	unknown	Miscellaneous	a, b, c, d, e	Acetaminophen glucuronide	2.86182	0.0260864	18246108652	9.76768e+07	2.66831e+08	6.19958e+06	1.05846e+07	8.54011e+08	519096	1.02433e+08	6.24219e+06	6.52611e+07	5.40283e+07	5111992779	7.15356e+07	947354	494961	19789487367	5.4102e+06	2.54799e+06	1	2.62335e+07	1	2.1624e+06	1	4.85059e+07	37456720048	5.51856e+07	5.36423e+06	1	1	1	40936375599	1	1.44175e+08	17819348839	404267	89337748510	1553359441	9.35444e+07
M341T532	341.10893	8.9	[M-H]-	342.11621	150/469/698/759/155/157/159/64		Starch and Sucrose metabolism	a, b, c	D-Maltose/D-(+)-Trehalose/D-(+)-Cellobiose/Lactose/Isomaltose/Lactulose/Melibiose/Sucrose	1.0479	0.0333129	2.88398e+06	8.221e+06	4.32167e+08	191313110	3.66544e+08	3.34985e+08	3076211995	9.08796e+07	1302499259	1709283082	5.78486e+08	2.47263e+08	4.83335e+08	4.53003e+08	366651408	9.35517e+07	2.79821e+08	1.03642e+08	1.27174e+08	8.64444e+07	4.93631e+08	1.94407e+08	5.0795e+07	7.32519e+08	1.95459e+08	1.06628e+08	3.70172e+08	9.67319e+07	2.41353e+08	9.66301e+08	4.42127e+08	1183073620	1.33417e+08	1070226810	2.88306e+07	991515697	3260653138	5.64314e+07
M341T604	341.10893	10.1	[M-H]-	342.11621	159/155/759/469/150/698		Galactose metabolism	a, b, c	Melibiose/Isomaltose/Lactose/D-(+)-Trehalose/D-Maltose/D-(+)-Cellobiose	1.17656	0.015248	7.07392e+07	9.77842e+06	39257879	6.47146e+06	9.09746e+06	1.07549e+07	1.70293e+08	1.04663e+07	625235	7.05689e+07	2.01747e+07	4.94242e+06	4.22424e+07	1.80883e+07	1.67318e+07	1.0771e+07	3.75398e+07	1.97851e+07	6.08917e+06	1.05734e+07	1.12642e+07	3.23181e+07	1.14376e+07	3.75795e+07	3.50272e+07	1.41669e+07	1.19069e+08	457020	2.95191e+06	1.5448e+08	126698857	3.24376e+07	1.38539e+07	2.74631e+07	1.70365e+07	7.68961e+07	2.67384e+07	6.00149e+07
M357T663	357.08306	11.1	[M-H]-	358.08999		unknown	Phenolic glycosides (HMDB)	a, b, d	6-[4-(2-carboxyethyl)-2-hydroxyphenoxy]-3,4,5-trihydroxyoxane-2-carboxylic acid	-1.91901	5.66841e-05	1.08304e+07	6.19755e+07	2.31231e+07	274371	6.93074e+07	4.0084e+07	5.22394e+06	4.22721e+07	6.66539e+06	3.08392e+07	5.65335e+06	3.19294e+07	5.31535e+07	9.75526e+07	3.86514e+07	35889198	2.39527e+07	5.11679e+07	1.68774e+08	1.15955e+07	1.82554e+07	1.78414e+07	4.02341e+07	2.07298e+07	3.55116e+07	1.02173e+08	2.3216e+07	1.92999e+07	8.60024e+07	1.88486e+07	1.64105e+07	1.73976e+07	6.42272e+07	1.0647e+07	8.67648e+07	1.11298e+07	2.15516e+07	2.80194e+06
M379T91	379.24483	1.5	[M+1]-	379.24875	627	C06124	Sphingolipid metabolism	a, b, c	Sphingosine 1-phosphate	2.70503	0.00136499	1	1	1	1	1	1	1	1	1	1	1	1	1	1	1	1	1	2.08103e+06	1	1	1	1	1	1	1	1	1	5.09628e+06	1	1	1	1.54224e+06	1	1	2.47646e+06	1	1	2.29405e+08
M448T92	448.30684	1.6	[M-H]-	449.31412	336/215/1040	C05464/unknown/C05466	Other bile acids/Primary bile acid biosynthesis	a, b, c, d, e	Glycodeoxycholate/Glycoursodeoxycholic acid/Glycochenodeoxycholate	1.42214	0.0107715	7.80841e+06	1.99709e+07	2.20785e+07	2.67497e+07	7.68658e+06	3.10124e+07	6.39103e+06	4.92769e+07	1.53676e+07	4.93434e+07	2.29773e+07	3.56964e+07	2.36916e+07	1.28574e+07	1.97125e+08	6.80193e+06	1.88122e+07	8.95843e+07	8.79244e+06	1.47462e+08	1.56742e+08	354825	1	2.64638e+07	1.03856e+07	1.62459e+07	1.65156e+07	1.67459e+07	1.36507e+07	1.47448e+08	6.20953e+07	2.77979e+07	9.50263e+07	1.49903e+07	6.66061e+06	1	2.40984e+07	4.03095e+06
M485T644	485.19824	10.7	[M-H]-	486.20608		unknown	Fatty aciyl glycosides of mono- and dissaccharides (HMDB)	a, b, d, e	Glucosylgalactosyl hydroxylysine	1.82885	1.98133e-06	3.1119e+07	2.64769e+07	1.63842e+08	2.32135e+07	5.84654e+06	2.69644e+07	1.35031e+08	4.41952e+07	4.68278e+07	5.45852e+07	3.09924e+07	1.62995e+07	2.76558e+07	2.63203e+07	2.63055e+07	7.37254e+07	2.20484e+07	4.70084e+07	1.12131e+07	5.27298e+07	7.73168e+07	1.37833e+08	5.68817e+06	3.83128e+07	9.2641e+07	5.20822e+06	1.91079e+07	3.91873e+06	2.5362e+07	4.00445e+07	101089078	6.10445e+07	5.57895e+07	1.54125e+08	1.32162e+07	5.62962e+07	1.02391e+08	1.62313e+08
M512T87	512.26863	1.5	[M-H]-	512.26819		C11301	glycine and steroids conjugates/bile acids	a, b, d, e	Sulfoglycolithocholate/sulfolithocholylglycine	1.94993	0.00124405	1.66317e+08	2.70071e+06	199768072	3.96426e+07	2.46822e+07	2.5846e+07	3.76364e+07	7.74236e+07	4.49579e+07	6.6544e+07	8.53049e+07	7.38046e+06	2.18646e+07	8.73974e+06	2.00667e+08	8.64288e+07	5.26004e+07	1.18985e+08	2.38814e+07	2.0959e+08	1.37143e+08	5.72356e+07	1.9366e+06	4.12482e+07	7.89429e+06	1.09598e+07	1.27623e+07	2.77688e+07	1.95179e+07	9.94505e+07	7.59578e+07	3.30156e+07	1.0387e+08	188248631	5.08719e+06	234345	1.97489e+07	124486167
M528T93	528.26346	1.6	[M]2-	579.25357		C05465	Sterols lipids : Bile acids and steroid conjugates	a, b, d	Taurochenodeoxycholate 3/7-sulfate	2.53286	0.000548501	2.67331e+07	2.49426e+06	3.78815e+07	6.99627e+06	1.63434e+07	7.91906e+06	1.22098e+08	2.08826e+07	7.02816e+06	2.62637e+07	1.83765e+08	1.095e+07	9.27694e+06	4.82344e+06	7.95647e+08	1.86401e+08	36172979	7.97505e+07	1.41807e+07	8.39271e+07	1.77904e+08	7.93223e+07	1.313e+06	1.56713e+07	8.53763e+07	559307	1.47435e+07	7.66827e+06	1.30226e+07	3.24344e+07	3.31439e+07	1.15945e+08	4.08588e+07	103367966	137307	381689	1.57077e+07	2.61209e+07
[truncated: 3 more columns]

## Sheet: Fecal Water
	Table S4. C: The Annotated Metabolites Identified in fecal water of stage 4 CRC patients and controls
Metabolite name	m/z	RT (min)		[M-H]	Met N°	KEGG	Pathway	Confidence a: Accurate Mass (MS) b: Retention Time on ZIC-pHILIC column similarity with a standard c: consistant MS/MS spectrum similarity with a standard d: MS2 spectrum similarity with HMDB e: MS2 spectrum similarity with Metlin	Annotations	Log2FC Cancer stage4/controls	adjusted p value	FW10_CONT	FW133_CANC4	FW109_CONT	FW99_CANC4	FW128_CANC4	FW65_CONT	FW22_CONT	FW135_CANC4	FW76_CONT	FW115_CANC4	FW90_CONT	FW122_CANC4	FW96_CANC4	FW106_CONT	FW74_CANC4	FW40_CANC4	FW9_CONT	FW113_CONT	FW11_CONT	FW12_CONT	FW88_CANC4	FW118_CANC4	FW7_CONT	FW91_CONT	FW121_CANC4	FW111_CANC4	FW64_CONT	FW21_CONT	FW112_CONT
M116T368	116.10725	6.1	[M-H]+	115.09955		unknown	Carboxylic acids	a, b, d	N-(3-methylbutyl)-acetamide	-4.69785	0.000305302	2.84459e+07	9.94166e+06	9.5691e+07	1	9.64589e+06	1	6.49323e+07	77574.4	1.89951e+08	183848	2.69892e+07	1	1.31374e+07	6.07116e+07	1.17156e+07	3.41513e+07	1.08384e+06	1	1	3.6281e+07	2.83808e+07	163047	816980	1.33888e+07	230374	1	4.74527e+07	9.98225e+07	2.4493e+07
M121T345	121.06493	5.8	[M+1]+	120.05751		unknown	Coumarans	a, b, d	2,3-dihydrobenzofuran	-3.30375	0.00971105	2.29985e+07	1.0786e+08	2.13489e+06	1	1.7766e+07	1	3.64526e+08	190400	331651	1.24169e+08	1.56937e+08	105384	8.57169e+06	1.23063e+08	1.26322e+07	2.19724e+09	2.09059e+08	1	5.75796e+06	2.78929e+08	1	3.90549e+07	2.77387e+07	2.10087e+09	345254	1	3.0262e+07	1	1
M128T416	128.05367	6.9	[M+1]+	126.04297	219	C02835	Histidine metabolism	a, b, c, d, e	Imidazoleacetic acid	-1.92444	0.0159434	7.51896e+06	7.01512e+07	9.07639e+06	203179	1.17742e+07	6.00252e+07	1.25994e+07	1	5.21681e+07	1	1.46983e+07	1	3.83436e+07	3.05019e+06	5.00926e+07	3.9751e+06	5.86584e+07	2.78419e+06	1.04786e+07	1.10963e+07	336691	2.06581e+07	1	1.77905e+07	144926	1	3.92937e+06	5.87592e+06	1
M137T323	137.04583	5.4	[M-H]+	136.03854	986	C00262	Purine metabolism	a, b, c, d, e	Hypoxanthine	-2.50727	0.00243516	1.07444e+10	8.95913e+07	4.07532e+09	7.62404e+07	1.05097e+10	1.34837e+09	5.08617e+09	5.77159e+07	4.79774e+09	2.10898e+08	5.21829e+09	2.27394e+09	8.80194e+09	9.50172e+09	3.31745e+09	9.17186e+09	7.57256e+09	1.00664e+09	8.13616e+09	9.13768e+09	6.98725e+09	1.21096e+08	3.64859e+09	8.82549e+09	4.26487e+08	2.9635e+09	4.44431e+09	1.38509e+10	7.42117e+09
M144T103	144.10992	1.7	[M+1]-	144.11503	589	C06423	Fatty acid biosynthesis	a, b, c, d	Octanoic acid	-2.29745	0.0210809	3.3716e+06	1.78623e+07	8.41538e+08	720787	4.6075e+07	2.91475e+07	3.78642e+07	9.11811e+06	3.22034e+07	131163	384186	2.03427e+06	1	1	4.81853e+06	624537	5.71371e+07	1.03799e+08	1.60864e+07	6.28236e+06	1.83071e+07	266126	2.15933e+06	2.32401e+07	3.54013e+06	2.11103e+06	177595	6.06835e+07	6.26485e+07
M149T411	149.04443	6.9	[M-H]-	150.05284	325/897/656	C00216/C00310	Pentose and glucuronate interconversions	a, b, c, d, e	D-Arabinose /L(+)arabinose/D-Xylulose	-2.82944	0.000960513	3.53181e+09	3.79986e+07	5.68395e+08	7.98987e+07	1.50958e+08	1.24886e+08	6.65271e+07	4.72348e+07	1.18575e+08	1.38751e+08	4.06795e+08	9.00333e+07	1.38282e+08	1.00014e+08	6.45751e+07	1.51848e+08	1.97182e+08	1.83063e+08	2.43293e+07	1.58175e+09	1.31864e+08	1.31097e+07	4.51037e+08	8.88276e+08	221912	1.15224e+07	3.00395e+09	1.24905e+08	3.21298e+08
M153T114	153.01808	1.9	[M-H]-	154.02668	1064/968	C00628	Tyrosine metabolism Benzoate degradation Microbial metabolism in diverse environments	a, b, c, d, e	2,6-Dihydroxybenzoic acid/2,5-Dihydroxybenzoic acid (Gentisic acid)	-2.33487	0.00758049	6.13238e+07	1	1.90348e+07	1.24661e+06	9.66345e+06	2.04953e+06	4.71822e+07	2.59817e+06	3.05288e+07	664439	3.72053e+07	6.23051e+06	841701	4.84103e+06	1.55624e+06	1.09256e+06	492989	1.82352e+06	2.47445e+06	8.59857e+07	5.82573e+06	276986	3.33934e+06	3.54101e+07	1	4.63721e+06	2.22001e+07	1.26423e+06	2.29861e+07
M159T441	159.06516	7.3	[M-H]-	160.07366	1007/996/1010/1008	unknown/C02656/unknown	Fatty acids and conjugates	a, b, c, d, e	2,2-Dimethylglutaric acid/Pimelic acid/3-Methyladipic acid/3,3-Dimethylglutaric acid	-2.01597	0.0294879	7.00618e+09	1	1.0538e+08	1.59006e+07	2.21526e+08	1	1	6.54522e+07	2.70498e+07	4.59017e+07	7.72495e+09	1.30579e+09	5.53911e+07	9.77115e+07	2.32817e+06	4.4498e+08	9.87036e+06	4.43801e+07	1.14894e+07	3.43701e+07	2.11138e+07	2.58889e+06	1.27095e+08	3.46275e+07	4.38149e+06	608944	7.82818e+08	3.24286e+07	2.87235e+07
M161T628	161.04457	10.5	[M-H]-	162.05282		unknown	Fatty acids and conjugates	a, b, d	2-Hydroxy-2-ethylsuccinic acid	-2.73401	0.00152077	4.14667e+07	280494	1.55199e+07	4.28595e+06	2.88934e+06	1.79294e+06	905412	107634	4.2967e+06	1.10412e+06	1.46866e+06	5.59374e+06	7.83221e+06	4.7483e+06	1.04062e+06	9.42505e+06	1.24238e+07	987462	4.40372e+06	3.5429e+07	2.31894e+06	136891	1.9667e+07	6.10112e+06	1	186249	9.09337e+07	4.53221e+06	5.23935e+06
M162T136	161.98559	2.3	[M-H]-	163.03035		C06809	Anatomical Therapeutic Chemical	a, b, d	Acetylcysteine	-5.48123	0.000891966	1.38797e+09	1	1	1	1	1	2.0396e+09	3.8542e+06	1	101207	1	1.22803e+08	1	1	1	1	3.71695e+06	1	1.97853e+08	6.63366e+09	6.23663e+08	1.15606e+09	1.43341e+08	2.31441e+09	1	100991	1	1	1
M168T301	166.01698	5	[M-H]-	167.02438		unknown	Primary bile acid biosynthesis	a, b, d	Acetyltaurine	3.65449	0.00243229	1.03769e+06	7.49565e+07	2.01944e+07	1	2.34615e+07	1	88383.8	1	1	1	1	1	1	188339	1	1	1	89168.1	1	4.64571e+07	1.65538e+06	1	1	6.38483e+06	1	1	2.43449e+06	124559	241824
M170T173	170.09237	2.9	[M-H]+	169.09237	1069	unknown	Histidine metabolism	a, b, c, d, e	L-Histidine methyl ester	-2.26793	0.00520062	1.34298e+08	2.53007e+07	5.05572e+07	1.50889e+07	4.77029e+07	9.43418e+07	5.25496e+07	6.59715e+07	2.576e+07	1.21441e+07	8.1134e+07	2.20843e+06	2.43057e+08	6.67731e+07	1.86363e+08	3.07786e+07	1.05466e+08	851722	4.2488e+07	8.43213e+07	3.09278e+06	408945	9.75225e+07	1.31907e+08	1	260328	2.2842e+07	1.07847e+07	3.25323e+08
M175T253	175.12288	4.2	[M-H]+	174.12255	251	C06213	Tryptophan metabolism	a, b, c, d, e	N-Methyltryptamine	-5.35516	0.000114013	3.84968e+08	391967	1.14128e+08	1	2.96784e+07	2.87578e+06	7.94563e+06	70642.1	1	3.03197e+06	1.56977e+08	1	1.14394e+08	4.4697e+06	1.7961e+06	2.56282e+06	3.06423e+06	298738	2.72278e+07	7.45025e+08	1	65059.8	5.52026e+07	2.74215e+07	140004	1	2.00553e+07	1.49343e+08	2.39807e+07
M175T484	175.10783	8.1	[M-H]+	174.10742	337	C00437	Arginine biosynthesis	a, b, c, d, e	Acetylornithine	-1.52737	0.00971105	3.20598e+08	6.09049e+07	2.13169e+08	2.22133e+07	2.16455e+08	6.73741e+07	3.98191e+08	9.36641e+07	1.11249e+08	4.85012e+06	1.00039e+08	5.78569e+07	8.83452e+07	5.4992e+07	9.86576e+07	1.05033e+08	8.13361e+07	2.9822e+07	4.63265e+06	1.95845e+08	2.50657e+07	4.25511e+07	1.3051e+08	1.16323e+08	1.27484e+06	2.04848e+06	1.02436e+08	5.16944e+07	6.36453e+07
M177T498	177.03963	8.3	[M-H]-	178.04775	467	C00198	Pentose phosphate pathway	a, b, c, d, e	D-(+)-Gluconic acid D-lactone (Gluconolactone)	-2.22603	0.0123649	4.48399e+08	9.08679e+06	2.99094e+06	3.1167e+07	4.78084e+08	9.39659e+07	5.01783e+07	2.25614e+07	2.60921e+08	3.1488e+07	4.54333e+08	4.30665e+06	1.12822e+09	7.8592e+07	333877	5.34651e+07	8.72254e+07	6.08667e+07	5.26396e+08	2.49613e+08	3.20338e+08	4.55032e+07	4.67127e+08	1.54043e+08	4.43718e+06	8.18118e+06	1.4325e+08	2.3872e+08	4.61652e+07
M182T271	182.05303	4.5	[M+1]-	182.05797	899/187	C01207/C05582	Tyrosine metabolism	a, b, c, d	DL-p-Hydroxyphenyllactic acid/Homovanillic acid	-3.00838	0.00336768	1.25501e+08	1.62153e+06	5.90028e+07	7.5624e+06	6.69973e+07	1.35122e+07	4.42864e+07	8.62872e+06	2.97191e+07	2.82648e+07	3.39002e+07	1.46514e+07	2.01028e+07	1.60105e+07	1.59197e+07	6.72249e+07	1.24047e+08	1.07126e+07	9.15002e+07	2.79509e+08	1.26364e+08	5.25646e+06	3.55695e+07	2.00974e+07	3253.02	141202	3.06761e+08	4.04452e+07	6.52796e+07
M191T654	191.0189	10.9	[M-H]-	192.02735	14	C00158	Citrate cycle Alanine, aspartate and glutamate metabolism Glyoxylate and dicarboxylate metabolism	a, b, c, d	Citric acid	-2.50846	0.000304146	6.25478e+08	2.17189e+07	1.05294e+09	3.53224e+07	4.89847e+08	1.84074e+08	1.98867e+08	1.20211e+08	2.88152e+08	1.00379e+07	3.0162e+08	4.52197e+07	8.73542e+07	1.8588e+08	9.98972e+07	1.17322e+08	6.88613e+08	8.96913e+07	4.71578e+08	1.87782e+08	9.6871e+07	2.59662e+08	5.90513e+08	1.19263e+08	4.18181e+06	9.58747e+06	3.92429e+08	2.25972e+08	2.72797e+08
M193T610	193.03450	10.2	[M-H]-	194.04275	959/478/992	C00333	Pentose and glucuronate interconversions Ascorbate and aldarate metabolism Amino sugar and nucleotide sugar metabolism	a, b, c, d, e	D-(+)-Galacturonic acid/D-Galacturonic acid /D-Glucuronic acid	-2.55788	0.00693123	2.84407e+09	541073	1.15426e+09	5.52684e+06	7.148e+08	6.14459e+08	2.10346e+08	6.09265e+07	1.73124e+09	2.0164e+08	6.93589e+08	5.70259e+07	1.28747e+09	2.45457e+08	1.48963e+08	8.89135e+08	6.32538e+08	1.54095e+08	6.36321e+08	7.05709e+08	1.89702e+08	1.10501e+08	6.82e+08	1.6551e+08	7.27505e+07	8.74819e+07	4.21798e+09	1.1618e+08	1.83356e+08
M207T258	207.04851	4.3	[M+1]-	207.05315		unknown	Tryptophan metabolism (bacteria, human)	a, b, d	4(2-aminophenyl)-2,4 dioxobutanoic acid	-2.87096	0.0104255	4.34499e+08	57200.6	1.67986e+08	6.5286e+06	1.42138e+08	6.40242e+06	1.30925e+08	1.15899e+07	6.90558e+07	1.14711e+06	4.13653e+07	1.5296e+06	2.15109e+07	4.00178e+07	3.36691e+07	1.40294e+07	173968	8.48575e+06	1.14783e+08	2.05047e+06	269757	986938	1.1034e+08	433056	1	55663.6	2.70393e+07	2.9321e+08	1.06264e+07
M217T100_1	216.60591	1.7	[M-H]2-	435.22703		unknown	Drug	a, b, d	Valsartan	8.818	1.37573e-06	1	1	1	1	2.84598e+06	4.45927e+06	1	1	1	1.8609e+07	5.63038e+06	1	1	1	6.53954e+06	1	1	48243.6	1	343236	1	2.85619e+10	1	1	1	9.51825e+09	260578	1	1
M227T173_1	227.03449	2.9	[M-H]-	228.06338		unknown	phenylpropanoic acids	a, b, d	2(2,3,5-trihydroxy-4-methoxyphenyl)propanoic acid	-2.48607	0.0126458	5.6688e+07	1	1	1	1	1	1	79839.1	1	5.77494e+06	1	1	1	1	1	1	258825	1	291646	1	9.47698e+06	1	1	1	1	1	1	1	2.85182e+06
M246T613	246.18096	10.2	[M-H]+	245.17394		unknown	Dipeptide	a, b, d	LysylValine	-2.07609	0.016843	1.85461e+08	1.14207e+07	3.91051e+08	275112	6.47533e+07	1.37377e+07	5.73734e+08	1.67113e+08	7.88843e+07	2.96067e+06	2.31145e+08	7.69021e+07	1.0827e+08	1.10429e+08	5.48641e+06	1.2322e+09	5.24957e+07	2.7156e+07	7.34653e+07	1.40054e+09	1.81324e+08	3.03191e+07	1.56171e+08	1.77984e+09	2.47394e+07	2.0722e+07	1.27591e+08	8.66158e+07	8.30634e+06
M263T636	263.08725	10.6	[M-H]+	262.08015		C12270	Alanine, aspartate and glutamate metabolism	a, b, d	Aspartylglutamate	5.06639	1.44275e-05	1	1	1	1	1	292351	1	1	1	409831	26349.2	9.56839e+06	3.64819e+06	1	1	1	1	1	918095	1	1	1	16138.1	40081.6	1	1	1	1	43390.7
M275T546	275.12511	10	[M-H]-	276.13213	810	C00449	Lysine degradation	a, b, c, d, e	N6-(L-1,3-Dicarboxypropyl)-L-lysine (Saccharopine)	-2.60429	0.00326998	4.92201e+07	998257	9.60275e+06	144978	1.27415e+07	1.16139e+08	3.00968e+07	1.0022e+07	1.90368e+06	2.43884e+07	1.9972e+07	273673	9.29906e+07	1.47252e+07	3.94827e+06	1.07081e+07	2.78192e+07	2.99056e+07	7.16899e+06	3.77222e+07	2.28392e+07	5.77927e+06	3.23551e+07	3.2084e+07	1.15456e+06	83790.6	4.01685e+06	3.99081e+07	2.30813e+07
M291T491	291.09201	8.2	[M+1]-	290.09038	809	unknown	Alanine, aspartate and glutamate metabolism	a, b, c	Indole-3-acetyl-L-aspartic acid	-2.52271	0.00509237	1.63581e+07	1.18357e+06	3.36289e+06	251680	3.51332e+06	1.29798e+07	3.36366e+06	912509	3.3947e+06	249653	5.29457e+06	3.8312e+06	1.35336e+07	9.68592e+06	4.10395e+06	1.23626e+07	1.69324e+06	1.98325e+07	3.6944e+06	3.66316e+07	4.08585e+07	1.12095e+06	1.19168e+07	9.85724e+06	197729	4703.54	3.58312e+07	2.5114e+06	4.01508e+06
M295T572	295.14988	9.5	[M-H]+	294.15795		unknown	Dipeptide	a, b, d	Tyrosyl-Isoleucine	-3.01106	0.00163924	2.808e+07	83602.5	9.21527e+06	1	6.62555e+06	9.14813e+06	8.40205e+06	349150	2.50743e+06	642308	1.71783e+07	149309	8.55813e+06	3.0845e+06	4.97597e+06	5.53567e+06	926995	2.31301e+06	1.74787e+06	8.0023e+07	1.23257e+07	361806	6.04064e+06	2.46307e+07	1	1	9.74155e+06	3.74017e+06	7.16649e+06
M310T524	310.11296	8.7	[M-H]+	309.10627	801	C00270	UDP sugar/Amino sugar and nucleotide sugar matabolism	a, b, c, d, e	N-Acetylneuraminic acid	3.48609	0.00596811	1.71137e+09	3.55558e+07	5.80827e+07	7.2865e+07	1.53106e+09	2.2502e+08	1.94442e+07	2.30065e+08	5.90951e+08	4.22573e+08	2.47856e+08	1.52665e+08	1.00074e+09	2.60248e+08	1.16185e+08	2.65253e+07	2.85464e+08	2.09109e+08	7.41658e+08	4.72487e+08	1.73359e+09	1.98672e+07	2.60921e+08	5.88594e+08	1.51809e+08	1.74071e+07	1.10283e+09	5.65912e+08	2.10537e+08
M319T164	319.19158	2.7	[M-H]-	446.33961		unknown	Tocopherol biosynthesis	a, b, d	13'-Carboxy-gamma-tocopherol	-4.85826	0.000936115	3.38021e+08	1.63024e+06	5.07195e+09	2.78336e+07	728421	1	147768	3.42838e+07	1	1.29999e+07	1	1	9.90125e+06	6.83213e+07	1.3624e+06	7.12223e+08	2.75341e+07	3.15281e+07	1	1	1	1	2.67299e+08	1	1	2.22867e+06	1	1.59297e+08	1.48789e+08
M391T102	391.28597	1.7	[M-H]-	392.29265		C04483/C07880	Secondary bile acid biosynthesis	a, b, d	Deoxycholic acid/Ursodeoxycholic acid	-2.68071	0.00142727	1.39987e+09	6.47359e+07	2.07846e+09	3.59532e+07	2.3566e+08	1.73603e+09	3.62917e+09	1.34298e+08	1.53625e+09	4.60941e+08	1.49484e+09	2.02997e+09	3.1402e+09	5.02906e+09	8.86414e+08	9.89197e+08	4.10519e+08	1.18497e+09	1.39497e+08	8.78194e+09	9.2744e+08	3.43297e+08	6.30219e+09	3.66368e+09	2.11768e+07	6.40279e+08	1.37975e+10	7.02637e+09	9.32278e+08
M407T149	407.28009	2.5	[M-H]-	408.28764	89	C00695	Primary bile acid biosynthesis	a, b, c, d, e	Cholic acid	-2.53989	0.0119224	3.1989e+08	202192	2.65987e+09	2.94384e+07	2.64556e+07	8.98631e+07	7.25402e+07	2.56895e+07	8.20409e+07	1.3782e+08	7.24468e+07	9.68947e+07	1.54373e+08	4.72116e+08	3.41505e+07	2.47672e+09	3.64149e+07	2.77809e+08	5.79267e+07	1.95384e+09	2.18529e+07	1.13066e+08	3.64936e+08	6.45719e+08	1.20727e+07	6.44123e+07	6.51249e+09	8.96042e+07	7.12374e+07
