# Supplementary material for: Potential Impact of Microbial Dysbiosis and Tryptophan Metabolites in Advanced Stages of Colorectal Cancer
Source: Biomedicines. 2025 Dec 22;14(1):26. doi: 10.3390/biomedicines14010026 (PMC12838134; doi:10.3390/biomedicines14010026)
Supplement: Supplementary file 1 [file biomedicines-14-00026-s001.zip › TableS6.ods]

## Sheet: Metabolomics_Identif_stage4_ALL
STATUS	EFFLUENT	Metabo	avgMetabo	sdMetabo	Species	avgSpecies	sdSpecies	cSpearman_corr	cSpearman_pval	cPearson_corr	cPearson_pval	Pathway	Annotations
CCR	Fecal	M116T368	3,97	3,37	s_Ruminococcus.lactaris	0,01	0,00	-0,81	0,01	-0,79	0,02	Carboxylic acids	N-(3-methylbutyl)-acetamide
CCR	Fecal	M121T345	4,99	3,23	s_Ruminococcus.lactaris	0,01	0,00	-0,74	0,04	-0,71	0,04	Coumarans	2,3-dihydrobenzofuran
CCR	Fecal	M137T323	9,20	0,80	s_Methanobrevibacter.smithii	0,02	0,02	-0,79	0,04	-0,80	0,03	Purine metabolism	Hypoxanthine
CCR	Fecal	M153T114	5,44	2,23	s_Ruminococcus.sp..CAG.108	0,01	0,01	-0,81	0,03	-0,77	0,01	Tyrosine metabolism / Benzoate degradation / Microbial metabolism in diverse environments	2,6-Dihydroxybenzoic acid/2,5-Dihydroxybenzoic acid (Gentisic acid)
CCR	Fecal	M175T253	4,18	3,56	s_Ruminococcus.lactaris	0,01	0,00	-0,95	0,00	-0,83	0,01	Tryptophan metabolism	N-Methyltryptamine
CCR	Fecal	M193T610	7,87	0,59	s_Eubacterium.sp..CAG.38	0,00	0,00	0,89	0,04	0,76	0,05	Pentose and glucuronate interconversions / Ascorbate and aldarate metabolism / Amino sugar and nucleotide sugar metabolism	D-(+)-Galacturonic acid/D-Galacturonic acid /D-Glucuronic acid
CCR	Fecal	M227T173_1	1,96	3,35	s_Eubacterium.sp..CAG.180	0,07	0,05	0,80	0,05	0,82	0,03	phenylpropanoic acids	2(2,3,5-trihydroxy-4-methoxyphenyl)propanoic acid
CCR	Fecal	M275T546	6,33	1,11	s_Ruminococcus.lactaris	0,01	0,00	-0,93	0,00	-0,81	0,01	Lysine degradation	N6-(L-1,3-Dicarboxypropyl)-L-lysine (Saccharopine)
CCR	Fecal	M291T491	6,25	0,87	s_Roseburia.faecis	0,01	0,01	0,90	0,01	0,90	0,00	Alanine, aspartate and glutamate metabolism	Indole-3-acetyl-L-aspartic acid
CCR	Fecal	M295T572	4,51	3,15	s_Methanobrevibacter.smithii	0,02	0,02	-0,81	0,04	-0,89	0,01	Dipeptide	Tyrosyl-Isoleucine
CCR	Fecal	M310T524	8,17	0,69	s_Faecalibacterium.prausnitzii	0,02	0,01	0,88	0,00	0,89	0,00	UDP sugar/Amino sugar and nucleotide sugar matabolism	N-Acetylneuraminic acid
CCR	Fecal	M310T524	8,44	0,48	s_Roseburia.faecis	0,01	0,01	0,74	0,04	0,88	0,01	UDP sugar/Amino sugar and nucleotide sugar matabolism	N-Acetylneuraminic acid
CCR	Fecal	M310T524	8,29	0,63	s_Ruminococcus.lactaris	0,01	0,00	-0,83	0,02	-0,84	0,01	UDP sugar/Amino sugar and nucleotide sugar matabolism	N-Acetylneuraminic acid
CCR	Fecal	M391T102	8,53	0,67	s_Bacteroides.fragilis	0,04	0,06	-0,70	0,01	-0,64	0,01	Secondary bile acid biosynthesis	Deoxycholic acid/Ursodeoxycholic acid
CCR	Fecal	M391T102	8,60	0,74	s_Fusicatenibacter.saccharivorans	0,01	0,01	0,73	0,03	0,67	0,05	Secondary bile acid biosynthesis	Deoxycholic acid/Ursodeoxycholic acid
CCR	Fecal	M407T149	7,66	0,38	s_Fusicatenibacter.saccharivorans	0,01	0,01	0,75	0,03	0,66	0,04	Primary bile acid biosynthesis	Cholic acid
Normaux	Fecal	M116T368	6,03	3,06	s_Dorea.longicatena	0,01	0,01	0,53	0,04	0,52	0,03	Carboxylic acids	N-(3-methylbutyl)-acetamide
Normaux	Fecal	M116T368	5,86	2,97	s_Roseburia.faecis	0,02	0,02	0,65	0,04	0,59	0,04	Carboxylic acids	N-(3-methylbutyl)-acetamide
Normaux	Fecal	M121T345	5,62	3,63	s_Roseburia.inulinivorans	0,01	0,01	0,67	0,01	0,57	0,03	Coumarans	2,3-dihydrobenzofuran
Normaux	Fecal	M121T345	5,98	3,87	s_Ruminococcus.lactaris	0,01	0,01	-0,68	0,03	-0,69	0,01	Coumarans	2,3-dihydrobenzofuran
Normaux	Fecal	M121T345	5,74	3,54	s_uncultured.Ruminococcus.sp.	0,02	0,01	-0,50	0,05	-0,62	0,01	Coumarans	2,3-dihydrobenzofuran
Normaux	Fecal	M137T323	9,74	0,31	s_Bacteroides.ovatus	0,01	0,01	-0,63	0,01	-0,65	0,01	Purine metabolism	Hypoxanthine
Normaux	Fecal	M137T323	9,91	0,15	s_Coprococcus.eutactus	0,01	0,02	0,79	0,03	0,67	0,01	Purine metabolism	Hypoxanthine
Normaux	Fecal	M137T323	9,71	0,35	s_Roseburia.faecis	0,02	0,02	0,85	0,00	0,65	0,04	Purine metabolism	Hypoxanthine
Normaux	Fecal	M144T103	6,47	2,27	s_Roseburia.faecis	0,02	0,02	-0,73	0,01	-0,64	0,01	Fatty acid biosynthesis	Octanoic acid
Normaux	Fecal	M149T411	8,57	0,50	s_Ruminococcus.sp..CAG.108	0,01	0,01	-0,81	0,01	-0,70	0,02	Pentose and glucuronate interconversions	D-Arabinose /L(+)arabinose/D-Xylulose
Normaux	Fecal	M161T628	6,94	0,55	s_Eubacterium.sp..CAG.202	0,06	0,08	0,86	0,03	0,81	0,01	Fatty acids and conjugates	2-Hydroxy-2-ethylsuccinic acid
Normaux	Fecal	M161T628	6,80	0,54	s_Ruminococcus.sp..CAG.108	0,01	0,01	-0,82	0,00	-0,66	0,03	Fatty acids and conjugates	2-Hydroxy-2-ethylsuccinic acid
Normaux	Fecal	M162T136	5,32	4,49	s_Eubacterium.sp..CAG.180	0,05	0,05	-0,76	0,04	-0,96	0,00	Anatomical Therapeutic Chemical	Acetylcysteine
Normaux	Fecal	M162T136	3,87	4,86	s_Eubacterium.sp..CAG.202	0,06	0,08	0,87	0,04	0,77	0,01	Anatomical Therapeutic Chemical	Acetylcysteine
Normaux	Fecal	M162T136	3,91	4,57	s_Ruminococcus.sp..CAG.108	0,01	0,01	-0,75	0,02	-0,70	0,02	Anatomical Therapeutic Chemical	Acetylcysteine
Normaux	Fecal	M168T301	2,63	2,83	s_Clostridium.sp..CAG.62	0,02	0,02	-0,86	0,01	-0,70	0,01	Primary bile acid biosynthesis	Acetyltaurine
Normaux	Fecal	M170T173	7,76	0,70	s_Ruminococcus.sp..CAG.108	0,01	0,01	-0,70	0,02	-0,75	0,01	Histidine metabolism	L-Histidine methyl ester
Normaux	Fecal	M175T484	8,03	0,38	s_Eubacterium.sp..CAG.180	0,05	0,05	-0,79	0,04	-0,76	0,04	Arginine biosynthesis	Acetylornithine
Normaux	Fecal	M175T484	8,06	0,28	s_Eubacterium.sp..CAG.202	0,06	0,08	0,86	0,02	0,90	0,00	Arginine biosynthesis	Acetylornithine
Normaux	Fecal	M175T484	8,03	0,31	s_Fusicatenibacter.saccharivorans	0,01	0,02	-0,80	0,00	-0,68	0,01	Arginine biosynthesis	Acetylornithine
Normaux	Fecal	M175T484	7,95	0,29	s_Ruminococcus.sp..CAG.108	0,01	0,01	-0,85	0,00	-0,78	0,01	Arginine biosynthesis	Acetylornithine
Normaux	Fecal	M175T484	7,94	0,45	s_uncultured.Ruminococcus.sp.	0,02	0,01	-0,68	0,00	-0,58	0,02	Arginine biosynthesis	Acetylornithine
Normaux	Fecal	M182T271	7,61	0,27	s_Clostridium.sp..CAG.127	0,07	0,04	-0,89	0,04	-0,89	0,02	Tyrosine metabolism	DL-p-Hydroxyphenyllactic acid/Homovanillic acid
Normaux	Fecal	M182T271	7,70	0,44	s_.Ruminococcus..torques	0,01	0,01	-0,61	0,01	-0,53	0,04	Tyrosine metabolism	DL-p-Hydroxyphenyllactic acid/Homovanillic acid
Normaux	Fecal	M191T654	8,49	0,30	s_Coprococcus.comes	0,01	0,01	-0,59	0,02	-0,58	0,03	Citrate cycle / Alanine, aspartate and glutamate metabolism / Glyoxylate and dicarboxylate metabolism	Citric acid
Normaux	Fecal	M193T610	8,75	0,49	s_Clostridium.sp..CAG.7	0,04	0,12	0,65	0,01	0,56	0,02	Pentose and glucuronate interconversions / Ascorbate and aldarate metabolism / Amino sugar and nucleotide sugar metabolism	D-(+)-Galacturonic acid/D-Galacturonic acid /D-Glucuronic acid
Normaux	Fecal	M193T610	8,71	0,47	s_Faecalibacterium.prausnitzii	0,02	0,02	-0,64	0,01	-0,58	0,03	Pentose and glucuronate interconversions / Ascorbate and aldarate metabolism / Amino sugar and nucleotide sugar metabolism	D-(+)-Galacturonic acid/D-Galacturonic acid /D-Glucuronic acid
Normaux	Fecal	M193T610	8,73	0,48	s_Fusicatenibacter.saccharivorans	0,01	0,02	-0,70	0,01	-0,62	0,01	Pentose and glucuronate interconversions / Ascorbate and aldarate metabolism / Amino sugar and nucleotide sugar metabolism	D-(+)-Galacturonic acid/D-Galacturonic acid /D-Glucuronic acid
Normaux	Fecal	M246T613	8,10	0,64	s_Dorea.longicatena	0,01	0,01	0,62	0,01	0,55	0,02	Dipeptide	LysylValine
Normaux	Fecal	M246T613	8,10	0,64	s_uncultured.Ruminococcus.sp.	0,02	0,01	-0,54	0,04	-0,54	0,03	Dipeptide	LysylValine
Normaux	Fecal	M263T636	1,99	2,36	s_Oscillibacter.sp..ER4	0,01	0,01	0,79	0,03	0,71	0,02	Alanine, aspartate and glutamate metabolism	Aspartylglutamate
Normaux	Fecal	M275T546	7,31	0,44	s_uncultured.Blautia.sp.	0,01	0,00	-0,68	0,01	-0,64	0,01	Lysine degradation	N6-(L-1,3-Dicarboxypropyl)-L-lysine (Saccharopine)
Normaux	Fecal	M291T491	6,63	0,34	s_Clostridium.sp..CAG.127	0,07	0,04	0,94	0,01	0,93	0,01	Alanine, aspartate and glutamate metabolism	Indole-3-acetyl-L-aspartic acid
Normaux	Fecal	M295T572	7,04	0,61	s_Prevotella.copri.CAG.164	0,02	0,03	1,00	0,02	0,90	0,01	Dipeptide	Tyrosyl-Isoleucine
Normaux	Fecal	M319T164	4,14	4,00	s_Clostridium.sp..CAG.217	0,02	0,02	-0,93	0,01	-0,91	0,00	Tocopherol biosynthesis	13'-Carboxy-gamma-tocopherol
Normaux	Fecal	M407T149	8,35	0,66	s_Clostridium.sp..CAG.7	0,04	0,12	0,60	0,04	0,67	0,01	Primary bile acid biosynthesis	Cholic acid
Normaux	Fecal	M407T149	8,39	0,67	s_uncultured.Ruminococcus.sp.	0,02	0,01	-0,58	0,02	-0,63	0,01	Primary bile acid biosynthesis	Cholic acid
CCR	Serum	M109T137	6,06	0,84	s_Clostridium.sp..CAG.138	0,05	0,07	0,83	0,01	0,67	0,03	Microbial Metabolism	5-methyl-2furancarboxyaldehyde (5-methyl-2-furfural)
CCR	Serum	M109T137	5,74	1,53	s_uncultured.Ruminococcus.sp.	0,02	0,01	0,81	0,00	0,59	0,01	Microbial Metabolism	5-methyl-2furancarboxyaldehyde (5-methyl-2-furfural)
CCR	Serum	M131T536	7,40	0,85	s_Hungatella.hathewayi	0,01	0,01	-0,75	0,00	-0,42	0,04	carboxylic acid	Butoxyacetic acid
CCR	Serum	M131T536	7,68	0,47	s_Methanobrevibacter.smithii	0,03	0,03	-0,64	0,04	-0,87	0,01	carboxylic acid	Butoxyacetic acid
CCR	Serum	M131T536	7,42	0,84	s_uncultured.Ruminococcus.sp.	0,02	0,01	0,65	0,00	0,48	0,02	carboxylic acid	Butoxyacetic acid
CCR	Serum	M133T95	7,56	0,45	s_Bacteroides.dorei	0,01	0,01	-0,58	0,01	-0,48	0,04	Pentose Phosphate pathway	deoxy-L-arabinose/deoxy-D-xylulose
CCR	Serum	M133T95	7,54	0,45	s_Bacteroides.thetaiotaomicron	0,02	0,02	-0,61	0,01	-0,55	0,02	Pentose Phosphate pathway	deoxy-L-arabinose/deoxy-D-xylulose
CCR	Serum	M133T95	7,54	0,45	s_Hungatella.hathewayi	0,01	0,01	-0,72	0,00	-0,50	0,03	Pentose Phosphate pathway	deoxy-L-arabinose/deoxy-D-xylulose
CCR	Serum	M148T572	9,40	0,34	s_Bacteroides.dorei	0,01	0,01	0,46	0,03	0,58	0,01	Arginine biosynthesis / Microbial metabolism in diverse environments	DL-Glutamic acid
CCR	Serum	M148T572	9,40	0,35	s_Bacteroides.thetaiotaomicron	0,02	0,02	0,55	0,02	0,52	0,01	Arginine biosynthesis / Microbial metabolism in diverse environments	DL-Glutamic acid
CCR	Serum	M148T572	9,41	0,36	s_Escherichia.coli	0,04	0,06	0,69	0,00	0,47	0,05	Arginine biosynthesis / Microbial metabolism in diverse environments	DL-Glutamic acid
CCR	Serum	M148T572	9,40	0,35	s_Hungatella.hathewayi	0,01	0,01	0,55	0,02	0,56	0,01	Arginine biosynthesis / Microbial metabolism in diverse environments	DL-Glutamic acid
CCR	Serum	M152T115	6,56	2,62	s_Blautia.wexlerae	0,00	0,01	-0,47	0,05	-0,68	0,01	unknown	Acetaminophen
CCR	Serum	M152T115	6,75	2,51	s_Dorea.longicatena	0,01	0,02	-0,63	0,00	-0,52	0,03	unknown	Acetaminophen
CCR	Serum	M152T115	6,75	2,51	s_uncultured.Blautia.sp.	0,01	0,01	-0,51	0,02	-0,81	0,00	unknown	Acetaminophen
CCR	Serum	M152T115	6,83	2,48	s_uncultured.Ruminococcus.sp.	0,02	0,01	-0,69	0,00	-0,51	0,02	unknown	Acetaminophen
CCR	Serum	M153T102	6,68	2,31	s_Hungatella.hathewayi	0,01	0,01	-0,70	0,00	-0,47	0,04	Tyrosine metabolism / Benzoate degradation / Microbial metabolism in diverse environments	2,6-Dihydroxybenzoic acid/2,5-Dihydroxybenzoic acid (Gentisic acid)
CCR	Serum	M153T102	6,71	2,26	s_uncultured.Ruminococcus.sp.	0,02	0,01	0,53	0,01	0,47	0,03	Tyrosine metabolism / Benzoate degradation / Microbial metabolism in diverse environments	2,6-Dihydroxybenzoic acid/2,5-Dihydroxybenzoic acid (Gentisic acid)
CCR	Serum	M155T594	5,37	2,42	s_Prevotella.copri.CAG.164	0,00	0,00	0,82	0,03	0,64	0,03	Microbial Metabolism	2,5-Furandicarboxylic acid
CCR	Serum	M165T210	6,57	2,28	s_Hungatella.hathewayi	0,01	0,01	-0,56	0,01	-0,50	0,03	Caffeine metabolism / Biosynthesis of secondary metabolites / Microbial metabolism in diverse environments	7-Methylxanthine/1-Methylxanthine/3-Methylxanthine
CCR	Serum	M165T210	6,59	2,23	s_uncultured.Ruminococcus.sp.	0,02	0,01	0,50	0,02	0,44	0,04	Caffeine metabolism / Biosynthesis of secondary metabolites / Microbial metabolism in diverse environments	7-Methylxanthine/1-Methylxanthine/3-Methylxanthine
CCR	Serum	M176T535	5,77	0,50	s_Methanobrevibacter.smithii	0,03	0,03	-0,64	0,04	-0,58	0,04	Arginine biosynthesis	L-Citrulline
CCR	Serum	M176T535	5,73	0,53	s_Oscillibacter.sp..ER4	0,01	0,01	0,57	0,02	0,54	0,03	Arginine biosynthesis	L-Citrulline
CCR	Serum	M176T535	5,56	0,64	s_uncultured.Ruminococcus.sp.	0,02	0,01	0,46	0,03	0,41	0,05	Arginine biosynthesis	L-Citrulline
CCR	Serum	M175T217	6,55	1,64	s_Bacteroides.dorei	0,01	0,01	-0,46	0,04	-0,85	0,00	Tryptophan metabolism	Indoleacetic acid
CCR	Serum	M175T217	6,52	1,67	s_Bacteroides.thetaiotaomicron	0,02	0,02	-0,47	0,04	-0,75	0,01	Tryptophan metabolism	Indoleacetic acid
CCR	Serum	M175T217	6,47	1,80	s_Escherichia.coli	0,04	0,06	-0,48	0,03	-0,34	0,05	Tryptophan metabolism	Indoleacetic acid
CCR	Serum	M175T217	6,52	1,67	s_Hungatella.hathewayi	0,01	0,01	-0,53	0,02	-0,50	0,04	Tryptophan metabolism	Indoleacetic acid
CCR	Serum	M175T217	7,20	0,33	s_Prevotella.copri.CAG.164	0,00	0,00	0,82	0,05	0,84	0,02	Tryptophan metabolism	Indoleacetic acid
CCR	Serum	M181T149	6,13	0,65	s_Hungatella.hathewayi	0,01	0,01	-0,66	0,00	-0,59	0,01	Tyrosine metabolism	DL-p-Hydroxyphenyllactic acid
CCR	Serum	M181T149	6,12	0,71	s_Prevotella.copri	0,01	0,01	0,66	0,02	0,63	0,03	Tyrosine metabolism	DL-p-Hydroxyphenyllactic acid
CCR	Serum	M181T149	6,14	0,64	s_uncultured.Ruminococcus.sp.	0,02	0,01	0,76	0,00	0,65	0,00	Tyrosine metabolism	DL-p-Hydroxyphenyllactic acid
CCR	Serum	M187T667	7,30	0,28	s_Clostridium.sp..CAG.7	0,01	0,01	-0,73	0,01	-0,55	0,05	Arg proline metabolism	Homoarginine
CCR	Serum	M189T148	5,74	2,14	s_Bacteroides.thetaiotaomicron	0,02	0,02	-0,48	0,03	-0,78	0,00	Tryptophan metabolism	Indole-3-propionic acid
CCR	Serum	M189T148	5,74	2,14	s_Hungatella.hathewayi	0,01	0,01	-0,44	0,04	-0,52	0,02	Tryptophan metabolism	Indole-3-propionic acid
CCR	Serum	M188T782	7,24	0,33	s_Bacteroides.dorei	0,01	0,01	0,45	0,04	0,65	0,00	Arg proline metabolism	N8-Acetylspermidine
CCR	Serum	M188T782	7,24	0,33	s_Bacteroides.ovatus	0,01	0,02	0,44	0,05	0,45	0,05	Arg proline metabolism	N8-Acetylspermidine
CCR	Serum	M188T782	7,15	0,26	s_Clostridium.sp..CAG.7	0,01	0,01	0,88	0,00	0,59	0,04	Arg proline metabolism	N8-Acetylspermidine
CCR	Serum	M188T782	7,21	0,22	s_Phascolarctobacterium.sp..CAG.207	0,03	0,02	0,72	0,04	0,83	0,02	Arg proline metabolism	N8-Acetylspermidine
CCR	Serum	M190T452	6,60	1,86	s_Alistipes.putredinis	0,01	0,01	-0,79	0,00	-0,69	0,00	Histidine metabolism	L-Histidine
CCR	Serum	M190T452	7,17	0,64	s_.Eubacterium..eligens	0,01	0,01	-0,60	0,02	-0,69	0,01	Histidine metabolism	L-Histidine
CCR	Serum	M203T279	9,20	0,56	s_Bacteroides.uniformis	0,03	0,04	-0,54	0,01	-0,52	0,04	Tryptophan metabolism	DL-Tryptophan
CCR	Serum	M203T279	9,36	0,18	s_Eubacterium.sp..CAG.180	0,05	0,05	0,75	0,03	0,65	0,05	Tryptophan metabolism	DL-Tryptophan
CCR	Serum	M209T633	8,33	0,21	s_Clostridium.sp..CAG.352	0,08	0,10	0,96	0,00	0,78	0,04	Ascorbate and aldarate metabolism	D-Glucarate (D-Saccharic acid)
CCR	Serum	M210T570	4,41	2,64	s_Alistipes.putredinis	0,01	0,01	-0,59	0,02	-0,55	0,02	Arginine biosynthesis	Guanidinosuccinic acid
CCR	Serum	M210T570	4,30	2,59	s_Bacteroides.thetaiotaomicron	0,02	0,02	-0,65	0,01	-0,65	0,00	Arginine biosynthesis	Guanidinosuccinic acid
CCR	Serum	M210T570	4,30	2,59	s_Hungatella.hathewayi	0,01	0,01	-0,48	0,03	-0,47	0,03	Arginine biosynthesis	Guanidinosuccinic acid
CCR	Serum	M213T536	6,06	1,54	s_Bacteroides.dorei	0,01	0,01	-0,47	0,03	-0,72	0,01	Pentose phosphate pathway	2-Deoxy-D-ribose 5-phosphate
CCR	Serum	M217T514	7,43	0,56	s_Faecalibacterium.prausnitzii	0,02	0,01	0,50	0,02	0,49	0,02	Arginine biosynthesis	N-acetyl-L-arginine
CCR	Serum	M224T82	6,56	1,72	s_Bacteroides.uniformis	0,03	0,04	-0,45	0,04	-0,56	0,03	phenol lipids	13 carboxygamma tocopherol
CCR	Serum	M226T129	6,47	2,95	s_Bacteroides.thetaiotaomicron	0,02	0,02	-0,63	0,00	-0,65	0,01	Tryptophan metabolism	4-Hydroxy-2-quinolinecarboxylic acid (Kynurinate)
CCR	Serum	M226T129	6,48	2,88	s_Parabacteroides.distasonis	0,01	0,02	-0,45	0,05	-0,48	0,03	Tryptophan metabolism	4-Hydroxy-2-quinolinecarboxylic acid (Kynurinate)
CCR	Serum	M257T782	5,87	0,41	s_Eubacterium.sp..CAG.180	0,05	0,05	-0,75	0,02	-0,73	0,03	Ascorbate and aldarate metabolism	Ascorbic acid 2-sulfate
CCR	Serum	M257T782	5,44	0,90	s_Ruminococcus.sp..CAG.108	0,01	0,01	-0,76	0,01	-0,69	0,01	Ascorbate and aldarate metabolism	Ascorbic acid 2-sulfate
CCR	Serum	M264T538	7,76	0,66	s_Eubacterium.sp..CAG.251	0,03	0,04	-1,00	0,00	-0,88	0,01	peptides	Ser-Gly-Thr/Ala-ser-ser/Thr-ser-Gly
CCR	Serum	M267T94	7,65	0,45	s_Bacteroides.vulgatus	0,02	0,02	-0,48	0,02	-0,67	0,00	uremic toxin	3-carboxy-4-methyl-5-pentyl-2-furanpropanoic acid
CCR	Serum	M274T575	7,13	2,33	s_Bacteroides.dorei	0,01	0,01	-0,69	0,00	-0,59	0,02	peptides	5-glutamylglutamine
CCR	Serum	M274T575	7,09	2,38	s_Bacteroides.thetaiotaomicron	0,02	0,02	-0,44	0,04	-0,57	0,02	peptides	5-glutamylglutamine
CCR	Serum	M282T405	6,52	2,25	s_Bacteroides.thetaiotaomicron	0,02	0,02	-0,55	0,02	-0,62	0,01	Purine metabolism	Guanosine
CCR	Serum	M295T81_2	8,14	0,26	s_Clostridium.sp..CAG.352	0,08	0,10	-0,86	0,02	-0,93	0,00	Linoleic acid metabolism	(9Z,11E)-(13S)-13-Hydroxyoctadeca-9,11-dienoic acid
CCR	Serum	M295T81_2	8,13	0,23	s_Coprococcus.eutactus	0,01	0,01	0,93	0,01	0,94	0,00	Linoleic acid metabolism	(9Z,11E)-(13S)-13-Hydroxyoctadeca-9,11-dienoic acid
CCR	Serum	M317T94	7,55	0,49	s_Faecalibacterium.sp..CAG.74	0,01	0,02	-0,59	0,05	-0,70	0,00	fatty esters	Decanoylcarnitine
CCR	Serum	M322T721	7,03	0,40	s_Bacteroides.dorei	0,01	0,01	0,51	0,02	0,46	0,03	Alanine, Aspartate and Glutamate	beta-citryl-L-glutamate
CCR	Serum	M322T721	7,04	0,40	s_Hungatella.hathewayi	0,01	0,01	0,45	0,04	0,53	0,02	Alanine, Aspartate and Glutamate	beta-citryl-L-glutamate
CCR	Serum	M333T131	5,24	2,39	s_Bacteroides.dorei	0,01	0,01	-0,44	0,04	-0,62	0,01	Arachidonic acid metabolism	15-Keto-13,14-dihydroprostaglandin A2
CCR	Serum	M333T131	5,24	2,45	s_Dorea.longicatena	0,01	0,02	0,49	0,02	0,44	0,04	Arachidonic acid metabolism	15-Keto-13,14-dihydroprostaglandin A2
CCR	Serum	M333T131	5,24	2,45	s_uncultured.Blautia.sp.	0,01	0,01	0,54	0,02	0,43	0,05	Arachidonic acid metabolism	15-Keto-13,14-dihydroprostaglandin A2
CCR	Serum	M333T131	5,24	2,39	s_uncultured.Clostridium.sp.	0,02	0,01	0,44	0,03	0,49	0,02	Arachidonic acid metabolism	15-Keto-13,14-dihydroprostaglandin A2
CCR	Serum	M333T131	5,24	2,39	s_uncultured.Ruminococcus.sp.	0,02	0,01	0,55	0,01	0,62	0,01	Arachidonic acid metabolism	15-Keto-13,14-dihydroprostaglandin A2
CCR	Serum	M369T85	8,06	0,58	s_Clostridium.sp..CAG.62	0,01	0,01	-0,66	0,04	-0,69	0,00	Steroid hormone biosynthesis	Androsterones sulphate
CCR	Serum	M369T85	8,06	0,58	s_Ruminococcus.lactaris	0,01	0,01	-0,74	0,01	-0,52	0,04	Steroid hormone biosynthesis	Androsterones sulphate
CCR	Serum	M391T93	7,81	0,52	s_Fusicatenibacter.saccharivorans	0,01	0,01	0,58	0,02	0,51	0,04	Other bile acids	Deoxycholic acid/Ursodeoxycholic acid
CCR	Serum	M407T95	6,39	1,67	s_Bacteroides.fragilis	0,03	0,05	-0,50	0,01	-0,86	0,00	Primary bile acid biosynthesis	Cholic acid
CCR	Serum	M425T610	6,31	2,08	s_Bacteroides.dorei	0,01	0,01	-0,52	0,02	-0,60	0,01	cysteine and methionine metabolism	S-glutathionyl-L-cysteine
CCR	Serum	M425T610	6,92	0,29	s_Coprococcus.eutactus	0,01	0,01	0,86	0,03	0,70	0,05	cysteine and methionine metabolism	S-glutathionyl-L-cysteine
Normaux	Serum	M116T539	6,91	0,07	s_uncultured.Clostridium.sp.	0,03	0,01	0,47	0,04	0,45	0,03	Glycine, serine and threonine metabolism	Guanidoacetic acid
Normaux	Serum	M127T430	7,30	0,40	s_Faecalibacterium.prausnitzii	0,02	0,01	0,61	0,01	0,53	0,01	Histidine metabolism	Imidazole acetic acid
Normaux	Serum	M139T399	4,96	1,91	s_Blautia.obeum	0,01	0,00	-0,67	0,00	-0,65	0,00	Dipeptides	Aspartylphenylalanine
Normaux	Serum	M140T584	6,97	0,26	s_Prevotella.copri.CAG.164	0,02	0,02	0,86	0,02	0,84	0,02	Glycosylphosphatidylinositol (GPI)-anchor biosynthesis / Glycerophospholipid metabolism	Ethanolamine phosphate
Normaux	Serum	M148T572	9,22	0,30	s_Ruminococcus.sp..CAG.177	0,04	0,04	-0,79	0,03	-0,80	0,02	Arginine biosynthesis / Microbial metabolism in diverse environments	DL-Glutamic acid
Normaux	Serum	M148T572	9,18	0,27	s_.Ruminococcus..torques	0,01	0,01	-0,45	0,05	-0,46	0,03	Arginine biosynthesis / Microbial metabolism in diverse environments	DL-Glutamic acid
Normaux	Serum	M152T115	4,98	3,01	s_Roseburia.intestinalis	0,01	0,01	-0,52	0,04	-0,48	0,04	unknown	Acetaminophen
Normaux	Serum	M168T369	6,23	0,24	s_Ruminococcus.sp..CAG.177	0,04	0,04	0,86	0,01	0,80	0,01	Histidine metabolism	Methylhistidines
Normaux	Serum	M175T217	7,27	0,56	s_Eubacterium.sp..CAG.180	0,05	0,05	-0,74	0,04	-0,74	0,03	Tryptophan metabolism	Indoleacetic acid
Normaux	Serum	M181T149	6,61	0,46	s_Bacteroides.fragilis	0,02	0,02	-0,57	0,01	-0,47	0,04	Tyrosine metabolism	DL-p-Hydroxyphenyllactic acid
Normaux	Serum	M181T149	6,61	0,46	s_Bacteroides.ovatus	0,01	0,01	-0,54	0,01	-0,50	0,03	Tyrosine metabolism	DL-p-Hydroxyphenyllactic acid
Normaux	Serum	M181T149	6,77	0,43	s_Methanobrevibacter.smithii	0,00	0,00	1,00	0,02	0,87	0,01	Tyrosine metabolism	DL-p-Hydroxyphenyllactic acid
Normaux	Serum	M181T149	6,61	0,46	s_Parabacteroides.distasonis	0,01	0,01	-0,48	0,03	-0,52	0,03	Tyrosine metabolism	DL-p-Hydroxyphenyllactic acid
Normaux	Serum	M181T149	6,65	0,49	s_Roseburia.intestinalis	0,01	0,01	-0,51	0,03	-0,48	0,05	Tyrosine metabolism	DL-p-Hydroxyphenyllactic acid
Normaux	Serum	M189T148	6,94	0,97	s_Bacteroides.dorei	0,01	0,01	-0,64	0,01	-0,56	0,01	Tryptophan metabolism	Indole-3-propionic acid
Normaux	Serum	M189T148	6,94	0,97	s_Bacteroides.ovatus	0,01	0,01	-0,48	0,04	-0,53	0,02	Tryptophan metabolism	Indole-3-propionic acid
Normaux	Serum	M189T148	6,94	0,97	s_Bacteroides.vulgatus	0,03	0,02	-0,63	0,01	-0,59	0,01	Tryptophan metabolism	Indole-3-propionic acid
Normaux	Serum	M189T148	7,02	0,92	s_Faecalibacterium.prausnitzii	0,02	0,01	0,69	0,00	0,47	0,05	Tryptophan metabolism	Indole-3-propionic acid
Normaux	Serum	M189T148	6,94	0,97	s_Parabacteroides.distasonis	0,01	0,01	-0,53	0,01	-0,69	0,00	Tryptophan metabolism	Indole-3-propionic acid
Normaux	Serum	M188T782	6,85	0,25	s_uncultured.Ruminococcus.sp.	0,02	0,02	-0,51	0,02	-0,60	0,02	Arg proline metabolism	N8-Acetylspermidine
Normaux	Serum	M190T549	6,81	0,53	s_Alistipes.putredinis	0,01	0,01	0,64	0,01	0,70	0,00	Arginine biosynthesis	N-Acetyl-L-glutamic acid
Normaux	Serum	M190T549	6,85	0,55	s_Bacteroides.uniformis	0,02	0,02	-0,83	0,00	-0,83	0,00	Arginine biosynthesis	N-Acetyl-L-glutamic acid
Normaux	Serum	M203T279	9,54	0,16	s_Bacteroides.uniformis	0,02	0,02	-0,59	0,01	-0,62	0,00	Tryptophan metabolism	DL-Tryptophan
Normaux	Serum	M203T279	9,59	0,17	s_Faecalibacterium.sp..CAG.74	0,02	0,02	0,68	0,05	0,65	0,05	Tryptophan metabolism	DL-Tryptophan
Normaux	Serum	M203T279	9,54	0,16	s_uncultured.Clostridium.sp.	0,03	0,01	0,62	0,01	0,57	0,01	Tryptophan metabolism	DL-Tryptophan
Normaux	Serum	M213T536	6,68	0,24	s_Bacteroides.ovatus	0,01	0,01	-0,51	0,02	-0,74	0,00	Pentose phosphate pathway	2-Deoxy-D-ribose 5-phosphate
Normaux	Serum	M213T536	6,67	0,24	s_Roseburia.inulinivorans	0,01	0,01	0,62	0,01	0,55	0,02	Pentose phosphate pathway	2-Deoxy-D-ribose 5-phosphate
Normaux	Serum	M213T536	6,68	0,24	s_uncultured.Clostridium.sp.	0,03	0,01	0,61	0,01	0,49	0,03	Pentose phosphate pathway	2-Deoxy-D-ribose 5-phosphate
Normaux	Serum	M217T514	7,85	0,28	s_Hungatella.hathewayi	0,00	0,00	-0,61	0,02	-0,54	0,04	Arginine biosynthesis	N-acetyl-L-arginine
Normaux	Serum	M226T129	6,39	2,38	s_Blautia.obeum	0,01	0,00	-0,50	0,02	-0,59	0,00	Tryptophan metabolism	4-Hydroxy-2-quinolinecarboxylic acid (Kynurinate)
Normaux	Serum	M226T129	6,39	2,38	s_Blautia.wexlerae	0,01	0,01	-0,64	0,01	-0,74	0,00	Tryptophan metabolism	4-Hydroxy-2-quinolinecarboxylic acid (Kynurinate)
Normaux	Serum	M226T129	6,39	2,02	s_Ruminococcus.sp..CAG.108	0,01	0,01	-0,64	0,02	-0,59	0,00	Tryptophan metabolism	4-Hydroxy-2-quinolinecarboxylic acid (Kynurinate)
Normaux	Serum	M255T365	8,31	0,40	s_Faecalibacterium.prausnitzii	0,02	0,01	0,61	0,01	0,50	0,04	phenylpropanoic acids	2-OH-3(2,3,4-trimethoxyphenyl)propanoic acid
Normaux	Serum	M263T147	8,37	0,44	s_Roseburia.intestinalis	0,01	0,01	-0,79	0,00	-0,52	0,03	Tryptophan metabolism	Formyl-N-acetyl-5-methoxykynurenamine
Normaux	Serum	M282T405	7,61	0,50	s_Blautia.obeum	0,01	0,00	0,52	0,02	0,47	0,04	Purine metabolism	Guanosine
Normaux	Serum	M282T405	7,88	0,41	s_Eubacterium.sp..CAG.38	0,00	0,00	-0,74	0,05	-0,90	0,02	Purine metabolism	Guanosine
Normaux	Serum	M311T678	7,03	0,33	s_Ruminococcus.lactaris	0,01	0,01	0,71	0,01	0,61	0,05	selenocompound metabolism	gamma-glutamyl-Se-methylselenocysteine
Normaux	Serum	M317T94	7,29	0,56	s_Clostridium.sp..CAG.127	0,06	0,05	0,93	0,00	0,88	0,01	fatty esters	Decanoylcarnitine
Normaux	Serum	M319T85	7,09	1,09	s_Ruminococcus.sp..CAG.177	0,04	0,04	-0,74	0,05	-0,81	0,01	Arachidonic metabolism	8-9Epoxyeicosatrienoic acid /6Epoxy-8,11 14 eicosatrienoic acid/hydroxyeicosatetraenoic acid
Normaux	Serum	M333T131	6,36	1,27	s_Clostridium.sp..CAG.217	0,02	0,02	-0,76	0,04	-0,78	0,03	Arachidonic acid metabolism	15-Keto-13,14-dihydroprostaglandin A2
Normaux	Serum	M369T85	8,30	0,55	s_Roseburia.faecis	0,01	0,01	0,68	0,01	0,63	0,02	Steroid hormone biosynthesis	Androsterones sulphate
CCR	Urine	M116T539	8,23	0,49	s_Dorea.longicatena	0,01	0,02	0,66	0,00	0,64	0,00	Glycine, serine and threonine metabolism	Guanidoacetic acid
CCR	Urine	M137T119	4,61	3,50	s_Clostridium.sp..CAG.62	0,01	0,01	0,79	0,00	0,58	0,02	Phenylalanine metabolism	Salicylic acid
CCR	Urine	M153T106	8,33	0,36	s_Eubacterium.sp..CAG.180	0,05	0,05	0,76	0,01	0,74	0,01	Tyrosine metabolism / Benzoate degradation / Microbial metabolism in diverse environments	2,6-Dihydroxybenzoic acid/2,5-Dihydroxybenzoic acid (Gentisic acid)
CCR	Urine	M179T95	6,67	0,86	s_Faecalibacterium.sp..CAG.74	0,01	0,02	0,67	0,02	0,53	0,00	Fatty acids	4-Phenoxybutyric acid/butanoic acid
CCR	Urine	M179T95	6,74	0,71	s_uncultured.Ruminococcus.sp.	0,02	0,01	0,46	0,05	0,48	0,02	Fatty acids	4-Phenoxybutyric acid/butanoic acid
CCR	Urine	M187T105	10,88	0,50	s_Anaerostipes.hadrus	0,01	0,01	-0,67	0,01	-0,49	0,04	Microbial Metabolism	p-Cresol sulfate
CCR	Urine	M187T105	10,83	0,58	s_Coprococcus.comes	0,01	0,01	-0,69	0,00	-0,53	0,02	Microbial Metabolism	p-Cresol sulfate
CCR	Urine	M190T463	7,00	0,60	s_uncultured.Ruminococcus.sp.	0,02	0,01	0,43	0,05	0,48	0,04	Histidine metabolism	L-Histidine
CCR	Urine	M204T459	7,68	0,29	s_Coprococcus.eutactus	0,01	0,01	-0,96	0,01	-0,84	0,00	Histidine metabolism	Methylhistidines
CCR	Urine	M204T459	6,40	2,67	s_uncultured.Ruminococcus.sp.	0,02	0,01	0,51	0,01	0,46	0,03	Histidine metabolism	Methylhistidines
CCR	Urine	M226T134	7,02	3,65	s_Bacteroides.thetaiotaomicron	0,02	0,02	-0,64	0,01	-0,60	0,01	Tryptophan metabolism	4-Hydroxy-2-quinolinecarboxylic acid (Kynurinate)
CCR	Urine	M226T134	7,01	3,56	s_Parabacteroides.distasonis	0,01	0,02	-0,51	0,02	-0,54	0,01	Tryptophan metabolism	4-Hydroxy-2-quinolinecarboxylic acid (Kynurinate)
CCR	Urine	M227T512	8,57	0,22	s_Methanobrevibacter.smithii	0,03	0,03	0,85	0,00	0,76	0,00	Histidine metabolism	Carnosine
CCR	Urine	M264T152	6,41	0,54	s_Prevotella.copri.CAG.164	0,00	0,00	-0,86	0,03	-0,96	0,00	Phenylalanine metabolism	Phenylacetyl-L-glutamine
CCR	Urine	M275T578	7,33	0,19	s_Eubacterium.sp..CAG.251	0,03	0,04	-0,94	0,01	-0,89	0,01	Lysine degradation	N6-(L-1,3-Dicarboxypropyl)-L-lysine (Saccharopine)
CCR	Urine	M275T578	7,22	0,39	s_Hungatella.hathewayi	0,01	0,01	0,45	0,05	0,48	0,02	Lysine degradation	N6-(L-1,3-Dicarboxypropyl)-L-lysine (Saccharopine)
CCR	Urine	M276T556	5,78	2,66	s_Coprococcus.comes	0,01	0,01	-0,63	0,01	-0,48	0,03	Cysteine and Methionine	L-Cystine
CCR	Urine	M280T84_1	8,41	0,65	s_Clostridium.sp..CAG.138	0,05	0,07	-0,82	0,01	-0,76	0,01	Sterols lipids : Bile acids and steroid conjugates	Taurolithocholic acid-3-sulfate
CCR	Urine	M280T84_1	8,40	0,33	s_Clostridium.sp..CAG.352	0,08	0,10	-0,96	0,01	-0,88	0,00	Sterols lipids : Bile acids and steroid conjugates	Taurolithocholic acid-3-sulfate
CCR	Urine	M309T122	5,53	2,58	s_Coprococcus.comes	0,01	0,01	-0,56	0,02	-0,62	0,01	Biosynthesis of other secondary metabolites	Naringenin
CCR	Urine	M309T122	5,27	2,73	s_Hungatella.hathewayi	0,01	0,01	-0,50	0,03	-0,57	0,02	Biosynthesis of other secondary metabolites	Naringenin
CCR	Urine	M309T510	8,12	0,22	s_Eubacterium.sp..CAG.251	0,03	0,04	-0,89	0,04	-0,87	0,02	UDP sugar/Amino sugar and nucleotide sugar matabolism	N-Acetylneuraminic acid
CCR	Urine	M341T604	7,36	0,56	s_Blautia.wexlerae	0,00	0,01	-0,66	0,00	-0,77	0,00	Galactose metabolism	Melibiose/Isomaltose/Lactose/D-(+)-Trehalose/D-Maltose/D-(+)-Cellobiose
CCR	Urine	M341T604	7,43	0,56	s_uncultured.Blautia.sp.	0,01	0,01	-0,66	0,00	-0,59	0,01	Galactose metabolism	Melibiose/Isomaltose/Lactose/D-(+)-Trehalose/D-Maltose/D-(+)-Cellobiose
CCR	Urine	M357T663	7,13	0,54	s_Coprococcus.comes	0,01	0,01	-0,55	0,01	-0,72	0,00	Phenolic glycosides (HMDB)	6-[4-(2-carboxyethyl)-2-hydroxyphenoxy]-3,4,5-trihydroxyoxane-2-carboxylic acid
CCR	Urine	M485T644	7,76	0,26	s_Oscillibacter.sp..CAG.241	0,02	0,03	-0,52	0,04	-0,53	0,03	Fatty aciyl glycosides of mono- and dissaccharides (HMDB)	Glucosylgalactosyl hydroxylysine
CCR	Urine	M512T87	7,76	0,64	s_Bacteroides.fragilis	0,03	0,05	-0,54	0,01	-0,86	0,00	glycine and steroids conjugates/bile acids	Sulfoglycolithocholate/sulfolithocholylglycine
CCR	Urine	M512T87	7,87	0,34	s_Clostridium.sp..CAG.127	0,02	0,02	0,96	0,00	0,90	0,00	glycine and steroids conjugates/bile acids	Sulfoglycolithocholate/sulfolithocholylglycine
Normaux	Urine	M116T539	8,62	0,20	s_Faecalibacterium.prausnitzii	0,02	0,01	0,48	0,05	0,45	0,05	Glycine, serine and threonine metabolism	Guanidoacetic acid
Normaux	Urine	M169T112	7,59	0,69	s_Clostridium.sp..CAG.62	0,02	0,02	-0,73	0,01	-0,75	0,01	Tyrosine metabolism	3,4-Dihydroxyphenylethyleneglycol
Normaux	Urine	M169T112	7,39	0,73	s_Parabacteroides.distasonis	0,01	0,01	-0,50	0,04	-0,48	0,04	Tyrosine metabolism	3,4-Dihydroxyphenylethyleneglycol
Normaux	Urine	M179T95	7,55	0,35	s_Eubacterium.sp..CAG.180	0,05	0,05	-0,76	0,04	-0,83	0,01	Fatty acids	4-Phenoxybutyric acid/butanoic acid
Normaux	Urine	M179T95	7,52	0,35	s_.Eubacterium..eligens	0,02	0,01	0,58	0,03	0,58	0,02	Fatty acids	4-Phenoxybutyric acid/butanoic acid
Normaux	Urine	M181T234	9,50	0,63	s_Anaerostipes.hadrus	0,01	0,01	0,51	0,03	0,55	0,02	Tyrosine metabolism	DL-p-Hydroxyphenyllactate
Normaux	Urine	M182T152	8,18	0,50	s_Clostridium.sp..CAG.217	0,02	0,02	-0,86	0,02	-0,93	0,00	Vitamine B6 metabolism	4-Pyridoxate
Normaux	Urine	M187T105	10,61	0,58	s_Clostridium.sp..CAG.7	0,04	0,11	-0,55	0,04	-0,78	0,01	Microbial Metabolism	p-Cresol sulfate
Normaux	Urine	M187T105	10,72	0,40	s_Roseburia.faecis	0,01	0,02	-0,70	0,02	-0,81	0,00	Microbial Metabolism	p-Cresol sulfate
Normaux	Urine	M187T105	10,61	0,50	s_Roseburia.intestinalis	0,01	0,01	-0,68	0,00	-0,51	0,04	Microbial Metabolism	p-Cresol sulfate
Normaux	Urine	M192T116	8,81	0,18	s_Methanobrevibacter.smithii	0,00	0,00	1,00	0,01	0,98	0,01	AA others	Phenylacetylglycine/4-Methylhippuric acid/2-Methylhippuric
Normaux	Urine	M193T176	8,13	0,79	s_Faecalibacterium.sp..CAG.74	0,02	0,02	-0,74	0,04	-0,73	0,04	cinnamic acids and derivatives	Ferulic acid /3-Hydroxy-4-methoxycinnamic acid (Isoferulic acid)
Normaux	Urine	M193T176	8,10	0,72	s_.Eubacterium..eligens	0,02	0,01	0,54	0,04	0,58	0,03	cinnamic acids and derivatives	Ferulic acid /3-Hydroxy-4-methoxycinnamic acid (Isoferulic acid)
Normaux	Urine	M199T96	7,87	0,40	s_Roseburia.faecis	0,01	0,02	0,70	0,01	0,72	0,01	coumarins and derivatives	4-Hydroxycoumarin/4-hydroxy-2H-chromen-2-one
Normaux	Urine	M204T459	7,42	1,09	s_Prevotella.copri.CAG.164	0,02	0,03	0,89	0,03	0,78	0,04	Histidine metabolism	Methylhistidines
Normaux	Urine	M213T604	6,71	1,09	s_Alistipes.putredinis	0,01	0,01	-0,56	0,03	-0,62	0,01	sucrose/Ascorbate and Aldarate metabolism	D-Glucuronolactone
Normaux	Urine	M226T134	6,38	3,45	s_Bacteroides.dorei	0,01	0,01	-0,52	0,02	-0,45	0,05	Tryptophan metabolism	4-Hydroxy-2-quinolinecarboxylic acid (Kynurinate)
Normaux	Urine	M226T134	6,38	3,45	s_Bacteroides.vulgatus	0,03	0,02	-0,60	0,01	-0,67	0,01	Tryptophan metabolism	4-Hydroxy-2-quinolinecarboxylic acid (Kynurinate)
Normaux	Urine	M226T134	6,94	3,16	s_Ruminococcus.lactaris	0,01	0,01	-0,57	0,05	-0,67	0,03	Tryptophan metabolism	4-Hydroxy-2-quinolinecarboxylic acid (Kynurinate)
Normaux	Urine	M227T512	8,12	0,51	s_uncultured.Clostridium.sp.	0,03	0,01	-0,61	0,00	-0,55	0,02	Histidine metabolism	Carnosine
Normaux	Urine	M264T152	6,07	0,47	s_Clostridium.sp..CAG.217	0,02	0,02	-0,93	0,01	-0,87	0,01	Phenylalanine metabolism	Phenylacetyl-L-glutamine
Normaux	Urine	M275T578	6,63	0,64	s_Bacteroides.thetaiotaomicron	0,01	0,03	-0,48	0,04	-0,67	0,01	Lysine degradation	N6-(L-1,3-Dicarboxypropyl)-L-lysine (Saccharopine)
Normaux	Urine	M275T578	6,63	0,64	s_Bacteroides.vulgatus	0,03	0,02	-0,53	0,02	-0,56	0,01	Lysine degradation	N6-(L-1,3-Dicarboxypropyl)-L-lysine (Saccharopine)
Normaux	Urine	M275T578	6,93	0,40	s_Clostridium.sp..CAG.127	0,07	0,04	0,94	0,02	0,86	0,03	Lysine degradation	N6-(L-1,3-Dicarboxypropyl)-L-lysine (Saccharopine)
Normaux	Urine	M280T84_1	7,73	0,37	s_Alistipes.putredinis	0,01	0,01	0,64	0,01	0,51	0,05	Sterols lipids : Bile acids and steroid conjugates	Taurolithocholic acid-3-sulfate
Normaux	Urine	M309T510	7,57	0,39	s_uncultured.Clostridium.sp.	0,03	0,01	-0,51	0,03	-0,61	0,00	UDP sugar/Amino sugar and nucleotide sugar matabolism	N-Acetylneuraminic acid
Normaux	Urine	M326T384	5,05	3,65	s_Roseburia.intestinalis	0,01	0,01	-0,60	0,02	-0,57	0,02	Miscellaneous	Acetaminophen glucuronide
Normaux	Urine	M341T532	8,20	0,51	s_Roseburia.faecis	0,01	0,02	-0,65	0,02	-0,62	0,02	Starch and Sucrose metabolism	D-Maltose/D-(+)-Trehalose/D-(+)-Cellobiose/Lactose/Isomaltose/Lactulose/Melibiose/Sucrose
Normaux	Urine	M341T532	8,22	0,47	s_Roseburia.inulinivorans	0,01	0,01	-0,47	0,05	-0,56	0,01	Starch and Sucrose metabolism	D-Maltose/D-(+)-Trehalose/D-(+)-Cellobiose/Lactose/Isomaltose/Lactulose/Melibiose/Sucrose
Normaux	Urine	M341T604	7,10	0,50	s_Coprococcus.comes	0,01	0,01	0,49	0,04	0,51	0,04	Galactose metabolism	Melibiose/Isomaltose/Lactose/D-(+)-Trehalose/D-Maltose/D-(+)-Cellobiose
Normaux	Urine	M357T663	7,71	0,28	s_Dorea.longicatena	0,01	0,01	0,68	0,00	0,50	0,03	Phenolic glycosides (HMDB)	6-[4-(2-carboxyethyl)-2-hydroxyphenoxy]-3,4,5-trihydroxyoxane-2-carboxylic acid
Normaux	Urine	M357T663	7,71	0,28	s_uncultured.Clostridium.sp.	0,03	0,01	0,53	0,03	0,50	0,03	Phenolic glycosides (HMDB)	6-[4-(2-carboxyethyl)-2-hydroxyphenoxy]-3,4,5-trihydroxyoxane-2-carboxylic acid
