# Supplementary material for: Potential Impact of Microbial Dysbiosis and Tryptophan Metabolites in Advanced Stages of Colorectal Cancer
Source: Biomedicines. 2025 Dec 22;14(1):26. doi: 10.3390/biomedicines14010026 (PMC12838134; doi:10.3390/biomedicines14010026)
Supplement: Supplementary file 1 [file biomedicines-14-00026-s001.zip › Table S7.ods]

## Sheet: SPECIES_CRC
STATUS	STADE	EFFLUENT	Metabo	IX	avgMetabo	sdMetabo	totMetabo	nbMetaboNA	Species	IY	avgSpecies	sdSpecies	totSpecies	nbPercSpeciesLessThan1e.5	cSpearman_corr	cSpearman_pval	cPearson_corr	cPearson_pval	Pathway	Annotations	Colonne1	Colonne2	Colonne3	Colonne4	Colonne5	Colonne6	Colonne7	Colonne8	Colonne9	Colonne10	Colonne11	Colonne12	Colonne13	Colonne14	Colonne15	Colonne16	Colonne17	Colonne18	Colonne19	Colonne20	Colonne21	Colonne22	Colonne23	Colonne24	Colonne25	Colonne26	Colonne27	Colonne28	Colonne29
CCR	Stade4	Serum	M175T217	18	6,55	1,64	22	1	s_Bacteroides.dorei	53	0,01	0,01	22	0	-0,46	0,04	-0,85	0,00	Tryptophan metabolism	Indoleacetic acid
CCR	Stade4	Serum	M175T217	18	6,52	1,67	21	1	s_Bacteroides.thetaiotaomicron	57	0,02	0,02	21	0	-0,47	0,04	-0,75	0,01	Tryptophan metabolism	Indoleacetic acid
CCR	Stade4	Serum	M175T217	18	6,47	1,80	18	1	s_Escherichia.coli	71	0,04	0,06	18	0	-0,48	0,03	-0,34	0,05	Tryptophan metabolism	Indoleacetic acid
CCR	Stade4	Serum	M175T217	18	6,52	1,67	21	1	s_Hungatella.hathewayi	80	0,01	0,01	21	0	-0,53	0,02	-0,50	0,04	Tryptophan metabolism	Indoleacetic acid
CCR	Stade4	Serum	M175T217	18	7,20	0,33	7	0	s_Prevotella.copri.CAG.164	87	0,00	0,00	7	0	0,82	0,05	0,84	0,02	Tryptophan metabolism	Indoleacetic acid
CCR	Stade4	Fecal	M175T253	14	4,18	3,56	8	3	s_Ruminococcus.lactaris	72	0,01	0,00	8	0	-0,95	0,00	-0,83	0,01	Tryptophan metabolism	N-Methyltryptamine
CCR	Stade4	Serum	M189T148	22	5,74	2,14	21	2	s_Bacteroides.thetaiotaomicron	57	0,02	0,02	21	0	-0,48	0,03	-0,78	0,00	Tryptophan metabolism	Indole-3-propionic acid
CCR	Stade4	Serum	M189T148	22	5,74	2,14	21	2	s_Hungatella.hathewayi	80	0,01	0,01	21	0	-0,44	0,04	-0,52	0,02	Tryptophan metabolism	Indole-3-propionic acid
CCR	Stade4	Serum	M203T279	26	9,20	0,56	22	0	s_Bacteroides.uniformis	58	0,03	0,04	22	0	-0,54	0,01	-0,52	0,04	Tryptophan metabolism	DL-Tryptophan
CCR	Stade4	Serum	M203T279	26	9,36	0,18	10	0	s_Eubacterium.sp..CAG.180	72	0,05	0,05	10	0	0,75	0,03	0,65	0,05	Tryptophan metabolism	DL-Tryptophan
CCR	Stade4	Serum	M226T129	33	6,47	2,95	21	3	s_Bacteroides.thetaiotaomicron	57	0,02	0,02	21	0	-0,63	0,00	-0,65	0,01	Tryptophan metabolism	4-Hydroxy-2-quinolinecarboxylic acid (Kynurinate)
CCR	Stade4	Serum	M226T129	33	6,48	2,88	22	3	s_Parabacteroides.distasonis	84	0,01	0,02	22	0	-0,45	0,05	-0,48	0,03	Tryptophan metabolism	4-Hydroxy-2-quinolinecarboxylic acid (Kynurinate)
CCR	Stade4	Urine	M226T134	25	7,02	3,65	21	4	s_Bacteroides.thetaiotaomicron	53	0,02	0,02	21	0	-0,64	0,01	-0,60	0,01	Tryptophan metabolism	4-Hydroxy-2-quinolinecarboxylic acid (Kynurinate)
CCR	Stade4	Urine	M226T134	25	7,01	3,56	22	4	s_Parabacteroides.distasonis	80	0,01	0,02	22	0	-0,51	0,02	-0,54	0,01	Tryptophan metabolism	4-Hydroxy-2-quinolinecarboxylic acid (Kynurinate)
[truncated: 2 more columns]

## Sheet: SPECIES_CONTROL
STATUS	STADE	EFFLUENT	Metabo	IX	avgMetabo	sdMetabo	totMetabo	nbMetaboNA	Species	IY	avgSpecies	sdSpecies	totSpecies	nbPercSpeciesLessThan1e.5	cSpearman_corr	cSpearman_pval	cPearson_corr	cPearson_pval	Pathway	Annotations	Colonne1	Colonne2	Colonne3	Colonne4	Colonne5	Colonne6	Colonne7	Colonne8	Colonne9	Colonne10	Colonne11	Colonne12	Colonne13	Colonne14	Colonne15	Colonne16	Colonne17	Colonne18	Colonne19	Colonne20	Colonne21	Colonne22	Colonne23	Colonne24	Colonne25	Colonne26	Colonne27	Colonne28	Colonne29
Normaux	Stade4	Serum	M175T217	18	7,27	0,56	8	0	s_Eubacterium.sp..CAG.180	72	0,05	0,05	8	0	-0,74	0,04	-0,74	0,03	Tryptophan metabolism	Indoleacetic acid
Normaux	Stade4	Serum	M189T148	22	6,94	0,97	20	0	s_Bacteroides.dorei	53	0,01	0,01	20	0	-0,64	0,01	-0,56	0,01	Tryptophan metabolism	Indole-3-propionic acid
Normaux	Stade4	Serum	M189T148	22	6,94	0,97	20	0	s_Bacteroides.ovatus	56	0,01	0,01	20	0	-0,48	0,04	-0,53	0,02	Tryptophan metabolism	Indole-3-propionic acid
Normaux	Stade4	Serum	M189T148	22	6,94	0,97	20	0	s_Bacteroides.vulgatus	59	0,03	0,02	20	0	-0,63	0,01	-0,59	0,01	Tryptophan metabolism	Indole-3-propionic acid
Normaux	Stade4	Serum	M189T148	22	7,02	0,92	19	0	s_Faecalibacterium.prausnitzii	76	0,02	0,01	19	0	0,69	0,00	0,47	0,05	Tryptophan metabolism	Indole-3-propionic acid
Normaux	Stade4	Serum	M189T148	22	6,94	0,97	20	0	s_Parabacteroides.distasonis	84	0,01	0,01	20	0	-0,53	0,01	-0,69	0,00	Tryptophan metabolism	Indole-3-propionic acid
Normaux	Stade4	Serum	M203T279	26	9,54	0,16	20	0	s_Bacteroides.uniformis	58	0,02	0,02	20	0	-0,59	0,01	-0,62	0,00	Tryptophan metabolism	DL-Tryptophan
Normaux	Stade4	Serum	M203T279	26	9,59	0,17	9	0	s_Faecalibacterium.sp..CAG.74	77	0,02	0,02	9	0	0,68	0,05	0,65	0,05	Tryptophan metabolism	DL-Tryptophan
Normaux	Stade4	Serum	M203T279	26	9,54	0,16	20	0	s_uncultured.Clostridium.sp.	98	0,03	0,01	20	0	0,62	0,01	0,57	0,01	Tryptophan metabolism	DL-Tryptophan
Normaux	Stade4	Serum	M226T129	33	6,39	2,38	20	2	s_Blautia.obeum	60	0,01	0,00	20	0	-0,50	0,02	-0,59	0,00	Tryptophan metabolism	4-Hydroxy-2-quinolinecarboxylic acid (Kynurinate)
Normaux	Stade4	Serum	M226T129	33	6,39	2,38	20	2	s_Blautia.wexlerae	61	0,01	0,01	20	0	-0,64	0,01	-0,74	0,00	Tryptophan metabolism	4-Hydroxy-2-quinolinecarboxylic acid (Kynurinate)
Normaux	Stade4	Serum	M226T129	33	6,39	2,02	14	1	s_Ruminococcus.sp..CAG.108	92	0,01	0,01	14	0	-0,64	0,02	-0,59	0,00	Tryptophan metabolism	4-Hydroxy-2-quinolinecarboxylic acid (Kynurinate)
Normaux	Stade4	Serum	M263T147	36	8,37	0,44	17	0	s_Roseburia.intestinalis	89	0,01	0,01	17	0	-0,79	0,00	-0,52	0,03	Tryptophan metabolism	Formyl-N-acetyl-5-methoxykynurenamine
Normaux	Stade4	Urine	M226T134	25	6,38	3,45	19	4	s_Bacteroides.dorei	49	0,01	0,01	19	0	-0,52	0,02	-0,45	0,05	Tryptophan metabolism	4-Hydroxy-2-quinolinecarboxylic acid (Kynurinate)
Normaux	Stade4	Urine	M226T134	25	6,38	3,45	19	4	s_Bacteroides.vulgatus	55	0,03	0,02	19	0	-0,60	0,01	-0,67	0,01	Tryptophan metabolism	4-Hydroxy-2-quinolinecarboxylic acid (Kynurinate)
Normaux	Stade4	Urine	M226T134	25	6,94	3,16	13	2	s_Ruminococcus.lactaris	87	0,01	0,01	13	0	-0,57	0,05	-0,67	0,03	Tryptophan metabolism	4-Hydroxy-2-quinolinecarboxylic acid (Kynurinate)
[truncated: 2 more columns]
