# Supplementary material for: Potential Impact of Microbial Dysbiosis and Tryptophan Metabolites in Advanced Stages of Colorectal Cancer
Source: Biomedicines. 2025 Dec 22;14(1):26. doi: 10.3390/biomedicines14010026 (PMC12838134; doi:10.3390/biomedicines14010026)
Supplement: Supplementary file 1 [file biomedicines-14-00026-s001.zip › TableS1.xlsx]

## Sheet: Urine
	Table S1A : The Annotated Metabolites Identified in urine of stage 1 CRC patients and controls
Metabolite name	m/z	RT (min)		[M-H]	Met N°	KEGG	HMDB	Pathway	Confidence a: Accurate Mass (MS) b: Retention Time on ZIC-pHILIC column similarity with a standard c: consistant MS/MS spectrum similarity with a standard d: MS2 spectrum similarity with HMDB e: MS2 spectrum similarity with Metlin	Annotations	Log2FC Cancer stage1/controls	adjusted p value	U10_CONT	U109_CONT	U87_CONT	U56_CANC1	U136_CANC1	U65_CONT	U22_CONT	U114_CONT	U76_CONT	U79_CANC1	U30_CANC1	U90_CONT	U49_CANC1	U106_CONT	U28_CONT	U9_CONT	U110_CANC1	U72_CANC1	U113_CONT	U61_CANC1	U123_CANC1	U94_CANC1	U11_CONT	U12_CONT	U7_CONT	U91_CONT	U64_CONT	U21_CONT	U131_CANC1	U112_CONT
M126T174	126.0265	2.9	[M+1]-	125.0232		unknown	HMDB0059735	Furoic acids	a, b, d	5-Methylfuran-2-carboxylic acid	4.97457	0.000107789	0	0	0	0	0	2.0911e+07	0	0	0	0	0	0	0	0	4.0324e+06	0	0	2.01269e+07	0	0	1.07895e+07	4.11161e+08	0	0	1.42764e+06	0	0	329961	0	1.60463e+07
M171T401_1	171.0402	6.7	[M-H]-	171.0402		unknown	HMDB0001212	Hydantoins	a, b, d	Hydantoin-5-propionic acid (met Histidine)	1.14599	0.0082888	9.34209e+06	1.79788e+07	1.87037e+07	3.21889e+07	4.55587e+07	3.1729e+06	4.57732e+07	2.1969e+07	1.47616e+07	3.33175e+07	1.63802e+07	1.50458e+07	9.47195e+07	3.3329e+07	1.19779e+07	1.14748e+07	3.29969e+07	1.40992e+08	2.49482e+07	3.76985e+07	1.62488e+07	1.60338e+07	6.53305e+06	3.03438e+07	3.23781e+07	6.76934e+06	1.46961e+07	3.02992e+07	1.85489e+07	6.09592e+06
M184T103	184.0975	1.72	[M-H]-	184.0975		unknown	HMDB0094731	N-acyl-alpha amino acids	a, b, d	5-Hepteneoylglycine	-4.18911	0.000200191	0	1.68835e+07	0	0	0	1.88474e+08	0	0	0	0	4.82946e+06	0	0	0	0	0	0	0	0	0	0	0	0	0	0	0	0	5.29663e+06	0	0
M232T166	232.0082	2.8	[M+2]-	230.0126		unknown		Phenylsulfates	a, b, d	Acetaminophen sulfate	3.67639	0.000443602	0	0	4.26712e+08	0	0	2.75693e+09	1.27001e+10	0	0	0	0	0	8.94513e+09	4.39992e+07	0	0	0	0	0	8.85806e+09	0	0	0	0	0	0	5.94622e+09	0	1.14961e+10	0
M247T199	247.0113	3.32	[M+1]-	246.0077		unknown		Phenylsulfates	a, b, d	2-Hydroxyacetaminophen sulfate	4.13347	0.00634649	127707	643283	5.62097e+07	0	0	5.04806e+08	1.41275e+09	0	0	0	0	0	1.43369e+09	3.21038e+07	0	0	0	1.94488e+08	0	1.77495e+09	0	5.8441e+07	0	0	0	0	8.16628e+08	0	1.70932e+09	0
M262T156	262.0194	2.6	[M+2]-	260.0235		unknown		Phenylsulfates	a, b, d	2-Methoxyacetaminophen sulfate	6.07939	2.43249e-05	0	0	2.72442e+07	0	0	8.86467e+07	2.52307e+08	0	0	0	0	202570	2.13591e+08	0	0	0	0	0	0	6.10667e+08	0	0	0	0	0	0	5.25294e+08	0	3.60821e+08	0
M275T477	275.0232	7.95	[M-H]-	275.0232		unknown	HMDB0131144	Phenylsulfates	a, b, d	3-[4-methoxy-3-(sulfooxy)phenyl]propanoic acid	4.09691	0.00691499	194571	1.0673e+08	0	7.21423e+07	0	945780	123912	2.04115e+06	372143	5.98772e+07	2.17673e+06	0	7.75576e+07	0	81816.1	1.90676e+06	1.26233e+07	144014	0	0	4.12806e+06	4.15883e+07	34013.8	7.67688e+06	3.37254e+06	156599	2.15579e+07	72959.2	2.59817e+07	1.83054e+06
M364T171	364.0977	2.85	[M-H]-	364.0977		C06827		Drug	a, b, d	Amoxicillin	-3.20391	0.00282107	0	8.31202e+07	0	0	100764	0	0	0	0	0	0	0	0	0	5.58921e+06	0	9.51671e+06	0	0	0	0	2.33148e+07	0	0	6.4915e+07	0	0	0	0	0

## Sheet: Fecal water
	Table S1B : The Annotated Metabolites Identified in fecal water of stage 1 CRC patients and controls
Metabolite name	m/z	RT (min)		[M-H]	Met N°	KEGG	HMDB	Pathway	Confidence a: Accurate Mass (MS) b: Retention Time on ZIC-pHILIC column similarity with a standard c: consistant MS/MS spectrum similarity with a standard d: MS2 spectrum similarity with HMDB e: MS2 spectrum similarity with Metlin	Annotations	Log2FC Cancer stage1/controls	adjusted p value	EF10_CONT	EF109_CONT	EF56_CANC1	EF136_CANC1	EF65_CONT	EF22_CONT	EF76_CONT	EF79_CANC1	EF30_CANC1	EF90_CONT	EF106_CONT	EF9_CONT	EF110_CANC1	EF113_CONT	EF123_CANC1	EF94_CANC1	EF11_CONT	EF12_CONT	EF7_CONT	EF91_CONT	EF64_CONT	EF21_CONT	EF112_CONT
M261T751	261.0076	12.52	[M-H]-	262.01472		unknown	HMDB0059967	Hydroxyacids	a, b, d	sulfo 3-hydroxy-3-(3-hydroxyphenyl)propanoic acid	4.7618127509	0.00204189242	0	1430633.93745674	0	0	0	0	0	1209062.44371239	0	0	0	0	0	0	0	0	0	444030.452461599	0	0	0	0	255445.950904169
